# Supplementary material for: Antibacterial compounds against non-growing and intracellular bacteria
Source: NPJ Antimicrob Resist. 2025 Apr 11;3:25. doi: 10.1038/s44259-025-00097-0 (PMC11992225; doi:10.1038/s44259-025-00097-0)
Supplement: Supplementary file 1 — Supplementary data1 [file 44259_2025_97_MOESM1_ESM.xlsx]

## Sheet: Sheet1
	Dataset 1: MIC, EC50 (for nongrowing bacteria) and IC50 (for intracellular S. flexneri) values of the hit compounds
		E. coli, pH 7.4				E. coli, LPM pH 5.5		P. aeruginosa				S. aureus				S. flexneri
	COMPOUND	MIC (μM) CA-MHB	MIC (μM) 1:4 CA-MHB	MIC (μM) CA-MHB +PAβN	EC50 (μM)	MIC (μM)	EC50 (μM)	MIC (μM) CA-MHB	MIC (μM) 1:4 CA-MHB	MIC (μM) CA-MHB +PAβN	EC50 (μM)	MIC (μM) CA-MHB	MIC (μM) 1:4 CA-MHB	MIC (μM) CA-MHB +PAβN	EC50 (μM)	MIC (μM) TSB	IC50 (μM)
Anti-cancer	Bleomycin	0.5			0.9865	0.5	9.493	>100			-	12.5	3.125		2.555	0.25	-
	Degrasyn	>80	>80	>80	2.216	-	-	>80			-	-			-	>128	-
	Evofosfamide	>160	>160	>160	11.58	160	1.538	>160			-	160	80	80	2.662	32	102
	Echinomycin	20	40	40	2.404	4	1.526	>80			-	2			-	4	-
	Mitomycin C	2			3.676	0.5	0.7058	10	10		0.02847	0.25			0.1287	1	0.451
	Plicamycin	160			-	32	-	-			-	0.25			0.3588	>128	-
	Satraplatin	>160			-	32	7.624	160			1.198	80			-	128	97.89
Disinfectant	Alexidine	2			15.63	-	-	-			-	1			3.278	1	-
	Chlorhexidine	1			17.54	-	-	8			-	2			19.39	1	-
	Octenidine	1			7.67	0.5	-	4			9.989	1			3.301	-	-
Fluoroquinolone	Besifloxacin	0.25			0.6771	-	-	4	8		0.2663	0.25			0.4005	0.25	0.3307
	Gemifloxacin	0.025			0.7521	0.25	-	1	2		0.1651	0.125			-	0.015625	0.02197
	Moxifloxacin	0.125			0.649	-	-	8			0.2639	0.125			4.816	0.0625	0.03499
	Ofloxacin	0.25			-	-	-	8			-	2			14.28	0.125	0.1129
	Prulifloxacin	0.025			0.5712	0.125	-	1	1		0.09708	4			-	0.03125	0.1468
	Sitafloxacin	0.025			0.1865	0.5	10.75	0.5	0.5		0.05442	0.125			0.106	0.015625	0.025
	Sparfloxacin	0.025			6.334	-	-	2	2		0.3807	0.25			-	0.03125	0.01249
	Sarafloxacin	0.05			1.721	0.5	-	2	2		0.2155	1			0.6624	0.0625	0.1141
	Trovafloxacin	0.4			1.246	0.0625	5.18	2	8		1.017	0.125			-	0.0625	0.03722
	Tosufloxacin	0.05			0.7525	0.125	10.32	1			0.237	0.25			0.3281	0.015625	0.02549
	Ulifloxacin	0.025			0.4604	0.125	8.779	0.5	0.5		0.08226	1			-	0.03125	0.1008
	Ciprofloxacin	0.125			1.38	0.25	-	2	2		0.125	2			-	0.0625	0.05351
	Clinafloxacin	0.0125			0.9059	-	-	0.5	0.25		0.04139	0.125			0.2048	0.015625	0.009961
	Difloxacin	0.25			6.456	0.0625	9.953	8	8		2.36	1			2.97	0.25	0.1826
	Danofloxacin	0.125			2.161	-	-	4	4		0.6036	0.5			-	0.0625	0.05234
	Enrofloxacin	0.1			5.169	0.125	21.46	4	4		0.6895	0.5			-	0.0625	0.03633
	Finafloxacin	0.25			7.191	0.0078125	13.55	20			-	0.5			4.664	0.125	0.2023
	Gatifloxacin	0.125			0.7094	-	-	4	4		0.1823	0.5			-	0.03125	0.03421
	Garenoxacin	0.125			2.186	0.125	-	4	4		0.9776	0.125			-	0.0625	0.03071
Macrolide	Josamycin	80	80	40	-	-	-	>160			-	2			-	128	34.29
	Midecamycin	>160	160	160	-	160	-	>160			-	2			-	128	91.04
	Rosamicin	25	6.25		0.8578	-	-	>100	100		2.301	2			-	16	23.65
	Solithromycin	8	10	4	0.2882	-	-	80	80	>80	0.1584	0.05			-	8	1.678
	Tylosin	160	160		7.284	-	-	>160			-	1			-	128	-
PML*	Valnemulin	20	10	10	0.3733	-	-	>160	>160		0.3239	0.125			-	16	-
Rifamycin	Rifampicin	8	5	1	-	0.5	0.9495	80			-	0.0125			0.04258	8	3.232
	Rifabutin	8	0.625		-	2	-	40	10		0.942	0.025			0.03216	32	-
	Rifapentine	8	5		-	0.25	1.164	80			-	0.0125			0.04114	16	3.09
	FCE-22250	8	10	4	-	2	3.969	>160	10		-	0.0125			0.2777	16	-
* pleuromutilin
