# Supplementary material for: Antibacterial compounds against non-growing and intracellular bacteria
Source: NPJ Antimicrob Resist. 2025 Apr 11;3:25. doi: 10.1038/s44259-025-00097-0 (PMC11992225; doi:10.1038/s44259-025-00097-0)
Supplement: Supplementary file 2 — Supplementary data2 [file 44259_2025_97_MOESM2_ESM.xlsx]

## Sheet: Sheet1
	Dataset 2: Regrowth, characterized by OD600 at 6h or 8h after dilution into of the drug-free medium and Start_Growth_Time, and killing, characterized by average Δlog10(CFU/ml), of treated nongrowing bacteria
	Bacterial CFU counts before treatment
	E. coli in 1:4 CA-MHB (pH 7.4), average log10(CFU/ml): 8.977
	E. coli in 1:4 LPM (pH 5.5), average log10(CFU/ml): 7.350
	P. aeruginosa, average log10(CFU/ml): 8.887
	S. aureus, average log10(CFU/ml): 9,097
			E. coli in 1:4 CA-MHB (pH 7.4)							E. coli in LPM (pH 5.5)							P. aeruginosa										S. aureus
	Drug	Concentration (μM)	OD600 at 6hr			Log10(CFU/ml)			Δlog10(CFU/ml)	OD600 at 6hr			Log10(CFU/ml)			Δlog10(CFU/ml)	OD600 at 8hr			Log10(CFU/ml)			Δlog10(CFU/ml)	Start_Growth_Time			OD600 at 8hr			Log10(CFU/ml)			Δlog10(CFU/ml)	Start_Growth_Time
			Mean	SD	p-value	Replicate #1	Replicate #2	Replicate #3		Mean	SD	p-value	Replicate #1	Replicate #2	Replicate #3		Mean	SD	p-value	Replicate #1	Replicate #2	Replicate #3		Replicate #1	Replicate #2	Replicate #3	Mean	SD	p-value	Replicate #1	Replicate #2	Replicate #3		Replicate #1	Replicate #2	Replicate #3
	DMSO Control	-	0.62542	0.017086	-	9.07197	8.96334	8.89663	NA	0.595807	0.00476425	-	7.14675	6.73438	8.16995	NA	0.625	0.0274181	-	8.95424	9.23045	8.47712	NA	05:19:59.999000	05:25:00.001000	05:19:59.999000	0.662833	0.0170483	-	9.17623	9.12884	8.98612	NA	04:34:59.999000	04:40:00.001000	04:34:59.999000
ANTI-CANCER	Bleomycin	30	0.0763333	0.00602771	<0,0001	-	-	-	-	0.169	0.055	<0,0001	-	-	-	-	-	-	-	-	-	-	-	-	-	-	-	-	-	-	-	-	-	-	-	-
		10	0.067	0.007	<0,0001	7.9031	6.5563	7.415	1.686	0.348	0.008	<0,0001	5.30103	5.5682	7.17609	1.33525	-	-	-	-	-	-	-	-	-	-	0.128667	0.0244404	<0,0001	6.11394	6.8451	6.86332	2.48961	09:00:00	07:40:00.001000	08:00:00
		5	0.0726667	0.00503322	<0,0001	8.3617	7.2788	7.8451	1.149	0.513	0.007	0.0016	5.47712	6.11394	7.44716	1.00428	-	-	-	-	-	-	-	-	-	-	-	-	-	-	-	-	-	-	-	-
		2.5	0.13	0.0150997	<0,0001	8.9031	7.9542	8.1139	0.654	0.559	0.017	0.6346	6.20412	6.77815	7.69897	0.456611	-	-	-	-	-	-	-	-	-	-	0.351	0.0653682	0.0011	7.89763	8.44716	8.43136	0.838345	06:19:59.999000	05:19:59.999000	06:00:00
		1	0.326667	0.0312143	<0,0001	9.4624	8.7782	8.2553	0.145	0.569	0.006	0.36	6.27875	6.77815	7.95424	0.346642	-	-	-	-	-	-	-	-	-	-	-	-	-	-	-	-	-	-	-	-
		0.5	0.574667	0.00907377	0.1601	9.3617	8.699	8.1761	0.232	0.583	0.003	>0,9999	6.49136	6.90309	8.11394	0.180893	-	-	-	-	-	-	-	-	-	-	0.594667	0.0679877	0.9937	8.9345	8.95904	8.77815	0.206497	04:40:00.001000	04:00:00	05:00:00
		0.25	0.585333	0.0134288	0.0105	9.1139	8.301	0	0.27	0.6	0.017	>0,9999	6.47712	6.47712	8.07918	0.339217	-	-	-	-	-	-	-	-	-	-	-	-	-	-	-	-	-	-	-	-
		0.1	-	-	-	-	-	-	-	-	-	-	-	-	-	-	-	-	-	-	-	-	-	-	-	-	0.622	0.0714633	>0,9999	8.88081	9.25527	8.94448	0.0702047	04:40:00.001000	04:00:00	04:40:00.001000
	Degrasyn	30	0.079	0.00264575	<0,0001	-	-	-	-	0.588	0.02	>0,9999	-	-	-	-	-	-	-	-	-	-	-	-	-	-	-	-	-	-	-	-	-	-	-	-
		10	0.0693333	0.00404145	<0,0001	6.6232	6.699	6.5315	2.359	0.582	0.023	>0,9999	-	-	-	-	-	-	-	-	-	-	-	-	-	-	-	-	-	-	-	-	-	-	-	-
		5	0.107667	0.00737111	<0,0001	8.9542	6.7782	7.1761	1.341	0.583	0.004	>0,9999	-	-	-	-	-	-	-	-	-	-	-	-	-	-	-	-	-	-	-	-	-	-	-	-
		2.5	0.294667	0.0428525	<0,0001	9.2041	8.8451	8.301	0.194	0.579	0.004	>0,9999	-	-	-	-	-	-	-	-	-	-	-	-	-	-	-	-	-	-	-	-	-	-	-	-
		1	0.558	0.00173205	0.0385	9.2041	8.4771	9.2041	0.016	0.575	0.006	0.714	-	-	-	-	-	-	-	-	-	-	-	-	-	-	-	-	-	-	-	-	-	-	-	-
		0.5	0.603667	0.00802081	0.9946	9.2788	8.5052	8.6021	0.182	0.565	0.004	0.4739	-	-	-	-	-	-	-	-	-	-	-	-	-	-	-	-	-	-	-	-	-	-	-	-
		0.25	0.602667	0.0090185	0.4663	9.301	8.699	9.0792	-0.049	0.554	0.003	0.075	-	-	-	-	-	-	-	-	-	-	-	-	-	-	-	-	-	-	-	-	-	-	-	-
		0.1	-	-	-	-	-	-	-	-	-	-	-	-	-	-	-	-	-	-	-	-	-	-	-	-	-	-	-	-	-	-	-	-	-	-
	Evofosfamide	30	0.480333	0.0255799	<0,0001	-	-	-	-	0.114	0.022	<0,0001	-	-	-	-	-	-	-	-	-	-	-	-	-	-	-	-	-	-	-	-	-	-	-	-
		10	0.521	0.00754983	<0,0001	9	8	7.7782	0.718	0.124	0.024	<0,0001	5.17609	4.95424	7.14613	1.59154	-	-	-	-	-	-	-	-	-	-	0.107	0.00953939	<0,0001	5.95424	5.8451	5.74819	3.24788	09:19:59.999000	08:19:59.999000	09:19:59.999000
		5	0.534333	0.00416333	<0,0001	8.7782	7.8451	8.301	0.669	0.193	0.051	<0,0001	5.69897	5.44716	7.60206	1.10096	-	-	-	-	-	-	-	-	-	-	-	-	-	-	-	-	-	-	-	-
		2.5	0.562667	0.0124231	0.0129	9.415	8.9542	8.4914	0.024	0.282	0.08	<0,0001	6.30103	6.07918	7.95424	0.572207	-	-	-	-	-	-	-	-	-	-	0.502	0.181033	0.2808	8.86332	8.72428	8.66276	0.346942	04:19:59.999000	04:40:00.001000	05:40:00.001000
		1	0.572667	0.00602771	0.2087	9.4771	8.8451	8.4914	0.039	0.392	0.02	<0,0001	6.27875	6.8451	8	0.309074	-	-	-	-	-	-	-	-	-	-	-	-	-	-	-	-	-	-	-	-
		0.5	0.596	0.0164621	0.8754	9.2788	9.1139	8.301	0.079	0.543	0.024	0.0143	6.60206	6.90309	8.23045	0.105158	-	-	-	-	-	-	-	-	-	-	0.750667	0.218452	0.9337	9.36173	9.01703	8.88081	0.0105361	03:00:00	03:40:00.001000	04:40:00.001000
		0.25	0.602667	0.0110151	0.4663	9.3979	8.4771	8.9542	0.034	0.553	0.014	0.0666	6.47712	6.5682	8.17609	0.276553	-	-	-	-	-	-	-	-	-	-	-	-	-	-	-	-	-	-	-	-
		0.1	-	-	-	-	-	-	-	-	-	-	-	-	-	-	-	-	-	-	-	-	-	-	-	-	0.802	0.227719	0.6142	9.57978	8.99564	9.04922	-0.111151	03:00:00	04:00:00	04:40:00.001000
	Echinomycin	30	0.0913333	0.0106927	<0,0001	-	-	-	-	0.16	0.031	<0,0001	-	-	-	-	-	-	-	-	-	-	-	-	-	-	-	-	-	-	-	-	-	-	-	-
		10	0.0903333	0.00503322	<0,0001	8.3424	8.0792	8.3424	0.723	0.181	0.016	<0,0001	6.27875	6.36173	6.60206	0.936177	-	-	-	-	-	-	-	-	-	-	-	-	-	-	-	-	-	-	-	-
		5	0.110333	0.00378594	<0,0001	9.3617	8.4771	8.4771	0.205	0.215	0.049	<0,0001	6.77815	7.34242	8.20412	-0.0912066	-	-	-	-	-	-	-	-	-	-	-	-	-	-	-	-	-	-	-	-
		2.5	0.339667	0.0332315	<0,0001	9.3979	8.699	8.3979	0.146	0.288	0.01	<0,0001	6.95424	6.8451	8.23045	0.00709472	-	-	-	-	-	-	-	-	-	-	-	-	-	-	-	-	-	-	-	-
		1	0.561	0.0238956	0.0565	9.3802	9.1139	8.3979	0.013	0.465	0.02	<0,0001	6.95424	7.25527	8.30103	-0.153157	-	-	-	-	-	-	-	-	-	-	-	-	-	-	-	-	-	-	-	-
		0.5	0.600667	0.0110151	0.9734	9.415	9.0792	8.4472	-0.003	0.564	0.011	0.4252	6.95424	6.95424	8	0.0475294	-	-	-	-	-	-	-	-	-	-	-	-	-	-	-	-	-	-	-	-
		0.25	0.627	0.007	>0,9999	9.4314	8.699	8.5052	0.099	0.602	0.009	>0,9999	6.77815	7.11394	8.39794	-0.0796533	-	-	-	-	-	-	-	-	-	-	-	-	-	-	-	-	-	-	-	-
		0.1	-	-	-	-	-	-	-	-	-	-	-	-	-	-	-	-	-	-	-	-	-	-	-	-	-	-	-	-	-	-	-	-	-	-
	Mitomycin C	30	0.063	0.002	<0,0001	-	-	-	-	0.134	0.01	<0,0001	-	-	-	-	-	-	-	-	-	-	-	-	-	-	-	-	-	-	-	-	-	-	-	-
		10	0.065	0.0043589	<0,0001	6.4914	7.2304	7.3222	1.963	0.136	0.009	<0,0001	5.30103	4.60206	4.47712	2.55695	0.0953333	0.0104083	<0,0001	=<4	=<4	=<4	4.88727	12:00:00	>=22:20	13:00:00	0.105667	0.0254231	<0,0001	4.95424	4	=<4	4.77898	>=22:20	>=22:20	08:19:59.999000
		5	0.179333	0.0057735	<0,0001	8.0414	7.4771	8.0414	1.124	0.136	0.008	<0,0001	5	5.27875	4.30103	2.49043	-	-	-	-	-	-	-	-	-	-	-	-	-	-	-	-	-	-	-	-
		2.5	0.481667	0.00802081	<0,0001	8.5185	8.301	7.8451	0.756	0.14	0.012	<0,0001	5.49136	6.27875	5.14613	1.71161	0.094	0.007	<0,0001	=<4	=<4	=<4	4.88727	>=22:20	11:40:00.012000	12:19:59.988000	0.0866667	0.0023094	<0,0001	5.11394	4.47712	=<4	4.56671	>=22:20	11:19:59.988000	>=22:20
		1	0.550667	0.0130128	0.014	9.2553	8.8451	8.3979	0.145	0.294	0.007	<0,0001	6	5.90309	5.64345	1.50151	-	-	-	-	-	-	-	-	-	-	-	-	-	-	-	-	-	-	-	-
		0.5	0.556	0.0111355	0.0122	8.9031	8.7782	8.2788	0.324	0.44	0.042	<0,0001	6.20412	6.43136	6.25527	1.05344	0.116333	0.0046188	<0,0001	5.77815	6.8451	7	2.34619	08:19:59.999000	08:19:59.999000	08:19:59.999000	0.163333	0.0181751	<0,0001	7.12057	7.38021	7.19866	1.86391	07:00:00	06:40:00.001000	08:00:00
		0.25	0.575333	0.0106927	0.0005	9.3222	8.6021	7.9031	0.368	0.474	0.05	<0,0001	6.47712	6.54407	6.66276	0.789042	-	-	-	-	-	-	-	-	-	-	-	-	-	-	-	-	-	-	-	-
		0.1	-	-	-	-	-	-	-	-	-	-	-	-	-	-	0.203333	0.0327465	0.0032	7.90309	8	7.69897	1.01992	07:00:00	05:40:00.001000	07:40:00.001000	0.433	0.0778717	0.0722	8.77815	8.6902	8.54407	0.426256	05:00:00	04:40:00.001000	05:40:00.001000
	Plicamycin	30	0.623	0.0175784	>0,9999	-	-	-	-	0.39	0.035	<0,0001	-	-	-	-	-	-	-	-	-	-	-	-	-	-	-	-	-	-	-	-	-	-	-	-
		10	0.615333	0.0141892	>0,9999	-	-	-	-	0.546	0.026	0.3326	6.90309	6.17609	5.17609	1.26527	-	-	-	-	-	-	-	-	-	-	0.143333	0.0245425	<0,0001	9.04139	9.02938	8.88081	0.113198	07:40:00.001000	07:00:00	08:19:59.999000
		5	0.619	0.0072111	>0,9999	-	-	-	-	0.562	0.008	0.75	7.11394	6.39794	4.95424	1.19498	-	-	-	-	-	-	-	-	-	-	-	-	-	-	-	-	-	-	-	-
		2.5	0.623333	0.0133167	>0,9999	-	-	-	-	0.561	0.019	0.689	7.27875	6.17609	5.14613	1.15003	-	-	-	-	-	-	-	-	-	-	0.204667	0.0350761	<0,0001	9.17609	8.92428	8.89763	0.0977284	06:40:00.001000	06:19:59.999000	07:19:59.999000
		1	0.618	0.0280535	>0,9999	-	-	-	-	0.572	0.023	0.5593	7.25527	6.77815	6.17609	0.613853	-	-	-	-	-	-	-	-	-	-	-	-	-	-	-	-	-	-	-	-
		0.5	0.607	0.0104403	0.9996	-	-	-	-	0.571	0.003	0.7905	7.38021	6.60206	6.63347	0.478445	-	-	-	-	-	-	-	-	-	-	0.347333	0.0440492	0.0007	8.81954	9.00432	8.82607	0.213748	05:40:00.001000	05:19:59.999000	06:19:59.999000
		0.25	0.612	0.0141067	0.985	-	-	-	-	0.574	0.014	0.8875	7.25527	6.23045	7.17609	0.463087	-	-	-	-	-	-	-	-	-	-	-	-	-	-	-	-	-	-	-	-
		0.1	-	-	-	-	-	-	-	-	-	-	-	-	-	-	-	-	-	-	-	-	-	-	-	-	0.578333	0.0811932	0.9845	9.03342	8.98227	8.88081	0.131558	04:40:00.001000	03:40:00.001000	05:00:00
	Satraplatin	30	0.569667	0.0106927	0.0031	-	-	-	-	0.087	0.02	<0,0001	-	-	-	-	-	-	-	-	-	-	-	-	-	-	-	-	-	-	-	-	-	-	-	-
		10	0.597	0.0137477	0.5316	-	-	-	-	0.251	0.065	<0,0001	5.77815	=<4	=<4	2.75764	0.0943333	0.00493288	<0,0001	5	6.77815	4.95424	3.30981	11:19:59.988000	09:40:00.001000	11:00:00	-	-	-	-	-	-	-	-	-	-
		5	0.592333	0.00351188	0.2656	-	-	-	-	0.354	0.009	<0,0001	6.14613	5.77815	5.04139	1.69513	-	-	-	-	-	-	-	-	-	-	-	-	-	-	-	-	-	-	-	-
		2.5	0.601	0.00818535	0.94	-	-	-	-	0.474	0.033	<0,0001	6.95424	5.90309	5.11394	1.35993	0.207	0.0407308	<0,0001	7.8451	8.47712	4.69897	1.88021	07:19:59.999000	06:40:00.001000	07:19:59.999000	-	-	-	-	-	-	-	-	-	-
		1	0.62	0.00793725	>0,9999	-	-	-	-	0.558	0.013	0.0499	6.77815	6.17609	6.61278	0.828016	-	-	-	-	-	-	-	-	-	-	-	-	-	-	-	-	-	-	-	-
		0.5	0.612333	0.015695	>0,9999	-	-	-	-	0.557	0.022	0.1635	7.04139	6.07918	7.23045	0.566684	0.518	0.148233	0.8457	8.47712	8.8451	8.07918	0.420137	06:00:00	05:40:00.001000	06:19:59.999000	-	-	-	-	-	-	-	-	-	-
		0.25	0.615	0.005	0.9997	-	-	-	-	0.566	0.013	0.4696	6.77815	6.43136	7.44716	0.4648	-	-	-	-	-	-	-	-	-	-	-	-	-	-	-	-	-	-	-	-
		0.1	-	-	-	-	-	-	-	-	-	-	-	-	-	-	0.621667	0.134897	>0,9999	8.69897	9.30103	8.69897	-0.0123858	05:00:00	05:19:59.999000	05:19:59.999000	-	-	-	-	-	-	-	-	-	-
DISINFECTANT	Alexidine	30	0.074	0.0164621	<0,0001	-	-	-	-	0.069	0.002	<0,0001	-	-	-	-	-	-	-	-	-	-	-	-	-	-	-	-	-	-	-	-	-	-	-	-
		10	0.568	0.0163707	0.0033	9	8.0792	8.0414	0.604	0.067	0.002	<0,0001	6.23045	6.20412	8.23045	0.462019	-	-	-	-	-	-	-	-	-	-	0.087	0.00173205	<0,0001	4.69897	4.60206	=<4	4.66338	>=22:20	>=22:20	>=22:20
		5	0.622333	0.0274287	>0,9999	8.7782	8.3617	8.5052	0.429	0.576	0.02	0.9992	7.04139	7.07918	8.27875	-0.116085	-	-	-	-	-	-	-	-	-	-	-	-	-	-	-	-	-	-	-	-
		2.5	0.635667	0.0110151	>0,9999	9.415	8.9542	8.3222	0.08	0.604	0.024	>0,9999	7.11394	7.17609	8.23045	-0.15647	-	-	-	-	-	-	-	-	-	-	0.433	0.0882213	0.0317	8.70757	8.25527	8.20412	0.708073	05:00:00	05:40:00.001000	05:40:00.001000
		1	0.631	0.024	>0,9999	9.4771	8.8451	8.7782	-0.056	0.602	0.002	>0,9999	7.04139	7.25527	8.30103	-0.182207	-	-	-	-	-	-	-	-	-	-	-	-	-	-	-	-	-	-	-	-
		0.5	0.629667	0.018037	>0,9999	9.2788	8.6021	8.9031	0.049	0.591	0.018	>0,9999	7.04139	7.34242	8.25527	-0.196005	-	-	-	-	-	-	-	-	-	-	0.526667	0.0950912	0.4662	8.83885	8.82607	8.76343	0.28761	04:19:59.999000	05:00:00	05:00:00
		0.25	0.642667	0.0112398	0.8491	9.3979	8	8.6021	0.311	0.604	0.022	>0,9999	6.95424	7.20412	8.25527	-0.120854	-	-	-	-	-	-	-	-	-	-	-	-	-	-	-	-	-	-	-	-
		0.1	-	-	-	-	-	-	-	-	-	-	-	-	-	-	-	-	-	-	-	-	-	-	-	-	0.538667	0.101933	0.7571	8.8451	8.73239	8.85733	0.285453	04:19:59.999000	05:00:00	04:19:59.999000
	Chlorhexidine	30	0.062	0.00173205	<0,0001	-	-	-	-	0.633	0.029	0.7057	-	-	-	-	-	-	-	-	-	-	-	-	-	-	-	-	-	-	-	-	-	-	-	-
		10	0.584667	0.0116762	0.0981	8.3424	8.1139	8.0792	0.799	0.624	0.027	0.9675	-	-	-	-	-	-	-	-	-	-	-	-	-	-	0.247333	0.230817	<0,0001	8.77085	6.44716	6.17898	1.96473	05:00:00	07:40:00.001000	09:19:59.999000
		5	0.635667	0.00945163	>0,9999	9.0792	8.7782	8.6021	0.158	0.621	0.027	0.969	-	-	-	-	-	-	-	-	-	-	-	-	-	-	-	-	-	-	-	-	-	-	-	-
		2.5	0.634	0.00608276	>0,9999	9.1461	8.9542	8.4771	0.118	0.608	0.014	>0,9999	-	-	-	-	-	-	-	-	-	-	-	-	-	-	0.676333	0.0812486	>0,9999	8.94448	9.13672	8.6721	0.179294	04:40:00.001000	04:00:00	04:40:00.001000
		1	0.646	0.0228692	0.9994	8.8451	8.6021	8.7782	0.236	0.611	0.028	0.9724	-	-	-	-	-	-	-	-	-	-	-	-	-	-	-	-	-	-	-	-	-	-	-	-
		0.5	0.632	0.00754983	>0,9999	8.301	8.6021	8.6021	0.476	0.598	0.03	>0,9999	-	-	-	-	-	-	-	-	-	-	-	-	-	-	0.683333	0.124589	>0,9999	8.85733	9.06819	8.04139	0.441424	05:00:00	04:00:00	04:40:00.001000
		0.25	0.634	0.008	>0,9999	9.2788	8.7782	8.7782	0.032	0.602	0.02	>0,9999	-	-	-	-	-	-	-	-	-	-	-	-	-	-	-	-	-	-	-	-	-	-	-	-
		0.1	-	-	-	-	-	-	-	-	-	-	-	-	-	-	-	-	-	-	-	-	-	-	-	-	0.683667	0.117475	>0,9999	8.92942	9.18469	8.8451	0.110658	05:00:00	03:40:00.001000	04:40:00.001000
	Octenidine*	30	0.0736667	0.00472582	<0,0001	-	-	-	-	0.077	0.008	<0,0001	-	-	-	-	-	-	-	-	-	-	-	-	-	-	-	-	-	-	-	-	-	-	-	-
		10	0.188	0.0502693	<0,0001	7.9542	7.9031	7.699	1.331	0.071	0.008	<0,0001	7.32222	4.69897	7.76343	0.973017	0.532667	0.142381	0.0096	8.8451	9.27875	8.47712	0.516779	07:48:20	06:08:20	06:48:20	0.0863333	0.00057735	<0,0001	=<4	=<4	=<4	4.36081	>=22:20	>=22:20	>=22:20
		5	0.549333	0.0201329	<0,0001	8	8	8.1461	1.134	0.198	0.068	<0,0001	7.38021	7.66276	7.86332	-0.0675408	-	-	-	-	-	-	-	-	-	-	-	-	-	-	-	-	-	-	-	-
		2.5	0.605	0.0149332	0.9916	9	8.9031	8.7782	0.289	0.544	0.021	0.1659	7.49136	7.63347	7.87506	-0.0987406	0.656333	0.127602	0.9979	9.23045	9.32222	9.23045	0.12273	04:48:20	05:08:20	04:28:20	0.478333	0.258908	0.1451	6.32222	7.6902	8.25527	0.938246	04:56:40	04:56:40	07:16:40
		1	0.602667	0.00568624	0.9971	9.1461	9.2041	9.0414	0.052	0.551	0.003	0.0092	7.44716	7.66276	7.77815	-0.0614658	-	-	-	-	-	-	-	-	-	-	-	-	-	-	-	-	-	-	-	-
		0.5	0.602333	0.0190351	0.9882	9.0414	9.1761	9.301	0.01	0.543	0.016	0.0134	7.57978	7.44716	7.88081	-0.0680285	0.601667	0.0932434	>0,9999	9.14613	9.32222	9.25527	0.142563	05:48:20	05:48:20	05:48:20	0.554333	0.0210079	0.7631	8.11394	8.38021	8.64345	-0.0183937	04:56:40	05:16:40	05:16:40
		0.25	0.611667	0.0064291	0.9801	9.2553	9.0414	8.9542	0.099	0.551	0.011	0.0433	7.30103	7.5682	7.88649	-0.0173509	-	-	-	-	-	-	-	-	-	-	-	-	-	-	-	-	-	-	-	-
		0.1	-	-	-	-	-	-	-	-	-	-	-	-	-	-	0.665667	0.100977	>0,9999	10.2041	9.44716	9.41497	-0.304981	05:08:20	05:08:20	04:28:20	0.878667	0.0303535	0.1087	8.50515	8.65321	8.81954	-0.298493	03:56:40	03:56:40	04:16:40
FLUOROQUINOLONE	Besifloxacin	30	0.073	0.002	<0,0001	-	-	-	-	0.471	0.019	<0,0001	-	-	-	-	-	-	-	-	-	-	-	-	-	-	-	-	-	-	-	-	-	-	-	-
		10	0.0706667	0.00251661	<0,0001	6.1139	5.2304	5	3.529	0.531	0.014	0.0715	-	-	-	-	0.0896667	0.00550757	<0,0001	=<4	4.30103	=<4	4.78693	14:19:59.988000	13:00:00	>=22:20	0.0966667	0.0134288	<0,0001	7.03342	7	6.10037	2.3858	10:19:59.988000	10:19:59.988000	08:19:59.999000
		5	0.073	0.007	<0,0001	6.3979	5.3424	5.3617	3.277	0.531	0.008	0.029	-	-	-	-	-	-	-	-	-	-	-	-	-	-	-	-	-	-	-	-	-	-	-	-
		2.5	0.075	0.004	<0,0001	6.4624	6.2041	6.3424	2.641	0.548	0.009	0.2449	-	-	-	-	0.0906667	0.00550757	<0,0001	5	5	4.69897	3.98761	10:19:59.988000	10:19:59.988000	10:40:00.012000	0.134333	0.0152753	<0,0001	7.1959	7.716	6.82607	1.85107	08:00:00	07:40:00.001000	08:00:00
		1	0.154667	0.0750355	<0,0001	7.5682	7.3222	7.301	1.58	0.55	0.008	0.0059	-	-	-	-	-	-	-	-	-	-	-	-	-	-	-	-	-	-	-	-	-	-	-	-
		0.5	0.479667	0.0125831	<0,0001	8.4914	8.2041	8.2041	0.677	0.532	0.019	0.001	-	-	-	-	0.201333	0.0170978	<0,0001	7.8451	7.69897	7.69897	1.13959	07:19:59.999000	07:00:00	07:19:59.999000	0.336	0.050319	0.0004	8.39794	8.43136	8.1038	0.786025	05:40:00.001000	05:40:00.001000	07:00:00
		0.25	0.548	0.014	<0,0001	8.7782	8.699	8.4771	0.326	0.547	0.017	0.0209	-	-	-	-	-	-	-	-	-	-	-	-	-	-	-	-	-	-	-	-	-	-	-	-
		0.1	-	-	-	-	-	-	-	-	-	-	-	-	-	-	0.563333	0.139848	>0,9999	8	8.60206	8.20412	0.618544	05:40:00.001000	05:40:00.001000	06:00:00	0.576333	0.122317	0.9806	9.0607	9.07918	8.74036	0.13698	04:40:00.001000	04:00:00	05:19:59.999000
	Gemifloxacin	30	0.0823333	0.0136504	<0,0001	-	-	-	-	0.143	0.067	<0,0001	-	-	-	-	-	-	-	-	-	-	-	-	-	-	-	-	-	-	-	-	-	-	-	-
		10	0.0826667	0.0158219	<0,0001	8.1461	7.0414	6.6021	1.714	0.417	0.089	<0,0001	7.17609	7.17609	8.23045	-0.177186	0.0903333	0.0057735	<0,0001	=<4	4.47712	=<4	4.72823	>=22:20	>=22:20	>=22:20	-	-	-	-	-	-	-	-	-	-
		5	0.086	0.0122882	<0,0001	7.9031	7.415	7.3222	1.431	0.513	0.018	0.0016	7.23045	7.38021	8.14613	-0.235238	-	-	-	-	-	-	-	-	-	-	-	-	-	-	-	-	-	-	-	-
		2.5	0.0896667	0.0167432	<0,0001	8.2304	7.6021	7.301	1.266	0.529	0.014	0.0236	6.77815	7.25527	8.23045	-0.0709329	0.0906667	0.00635085	<0,0001	=<4	4.95424	=<4	4.56919	12:40:00.012000	11:40:00.012000	12:40:00.012000	-	-	-	-	-	-	-	-	-	-
		1	0.206	0.0130767	<0,0001	8.699	8.0792	7.301	0.951	0.562	0.007	0.1149	7.04139	7.36173	8.07918	-0.143743	-	-	-	-	-	-	-	-	-	-	-	-	-	-	-	-	-	-	-	-
		0.5	0.511	0.0202237	<0,0001	8.8451	8.7782	8	0.436	0.564	0.013	0.4096	7	7.25527	8.30103	-0.16841	0.137667	0.00305505	<0,0001	7.69897	7.47712	7.69897	1.26225	07:40:00.001000	07:40:00.001000	08:00:00	-	-	-	-	-	-	-	-	-	-
		0.25	0.555667	0.00493288	<0,0001	9.3424	9.2041	8.5052	-0.04	0.559	0.02	0.1709	6.77815	7.14613	8.32222	-0.0651413	-	-	-	-	-	-	-	-	-	-	-	-	-	-	-	-	-	-	-	-
		0.1	-	-	-	-	-	-	-	-	-	-	-	-	-	-	0.486	0.108862	0.9042	8.47712	8.77815	8.11394	0.430866	06:00:00	05:40:00.001000	06:19:59.999000	-	-	-	-	-	-	-	-	-	-
	Moxifloxacin	30	0.065	0	<0,0001	-	-	-	-	0.53	0.007	0.0428	-	-	-	-	-	-	-	-	-	-	-	-	-	-	-	-	-	-	-	-	-	-	-	-
		10	0.0676667	0.00378594	<0,0001	6.1139	4.9031	5	3.638	0.567	0.017	0.9641	-	-	-	-	0.093	0.006	<0,0001	=<4	4.47712	=<4	4.72823	14:00:00	11:00:00	13:40:00.012000	0.15	0.0302655	<0,0001	8.15836	8.02119	7.51851	1.19771	07:40:00.001000	07:00:00	08:00:00
		5	0.0663333	0.00152753	<0,0001	5.6021	5.2041	5.1461	3.66	0.574	0.019	0.9956	-	-	-	-	-	-	-	-	-	-	-	-	-	-	-	-	-	-	-	-	-	-	-	-
		2.5	0.0673333	0.00152753	<0,0001	5.9542	5.2304	5.3802	3.456	0.577	0.007	0.9996	-	-	-	-	0.094	0.006245	<0,0001	5.8451	6.30103	4.69897	3.27224	09:19:59.999000	10:00:00	10:40:00.012000	0.33	0.0726705	0.0004	8.50515	8.43136	8.16732	0.729117	06:40:00.001000	06:00:00	06:19:59.999000
		1	0.12	0.0255147	<0,0001	7.415	6.8451	6.9031	1.923	0.57	0.003	0.4344	-	-	-	-	-	-	-	-	-	-	-	-	-	-	-	-	-	-	-	-	-	-	-	-
		0.5	0.480667	0.0439811	<0,0001	8.0414	7.9031	7.699	1.096	0.563	0.02	0.3648	-	-	-	-	0.214667	0.0080829	<0,0001	8.30103	7.77815	7.77815	0.934827	07:00:00	06:40:00.001000	07:19:59.999000	0.484	0.122111	0.1523	8.74819	9.00432	8.20412	0.444851	05:40:00.001000	04:40:00.001000	05:19:59.999000
		0.25	0.564667	0.0219621	<0,0001	8.6021	8.3802	8.2553	0.565	0.577	0.04	0.9582	-	-	-	-	-	-	-	-	-	-	-	-	-	-	-	-	-	-	-	-	-	-	-	-
		0.1	-	-	-	-	-	-	-	-	-	-	-	-	-	-	0.549	0.116923	0.9999	8.69897	8.77815	8.47712	0.235857	06:00:00	05:40:00.001000	06:00:00	0.607	0.0987269	>0,9999	8.9345	9.1959	8.70757	0.151072	05:00:00	04:19:59.999000	05:00:00
	Ofloxacin	30	0.271	0.0225167	<0,0001	-	-	-	-	0.57	0.005	0.9827	-	-	-	-	-	-	-	-	-	-	-	-	-	-	-	-	-	-	-	-	-	-	-	-
		10	0.562667	0.0200083	0.0009	8.5441	8.2304	8.1761	0.66	0.564	0.01	0.9039	-	-	-	-	-	-	-	-	-	-	-	-	-	-	0.417333	0.0787676	0.0011	9.44716	8.92428	8.83885	0.0269655	05:19:59.999000	04:40:00.001000	05:19:59.999000
		5	0.61	0.0135277	0.9955	8.4771	8.301	8.4771	0.559	0.582	0.006	>0,9999	-	-	-	-	-	-	-	-	-	-	-	-	-	-	-	-	-	-	-	-	-	-	-	-
		2.5	0.648	0.0166433	0.9723	9.2041	8.8451	8.699	0.061	0.574	0.018	0.9967	-	-	-	-	-	-	-	-	-	-	-	-	-	-	0.518667	0.107612	0.4189	9.23045	9.09342	8.74036	0.0756499	05:40:00.001000	03:00:00	05:00:00
		1	0.685333	0.00305505	0.097	9.2041	8.7782	8.6021	0.116	0.589	0.006	>0,9999	-	-	-	-	-	-	-	-	-	-	-	-	-	-	-	-	-	-	-	-	-	-	-	-
		0.5	0.685667	0.0168622	0.048	9.0414	8.301	8.699	0.297	0.585	0.006	>0,9999	-	-	-	-	-	-	-	-	-	-	-	-	-	-	0.589667	0.0900019	0.9866	9.30103	9.04922	8.4624	0.159512	05:19:59.999000	04:19:59.999000	05:00:00
		0.25	0.67	0.00655744	0.0028	9.2041	8.6021	8.7782	0.116	0.591	0.008	>0,9999	-	-	-	-	-	-	-	-	-	-	-	-	-	-	-	-	-	-	-	-	-	-	-	-
		0.1	-	-	-	-	-	-	-	-	-	-	-	-	-	-	-	-	-	-	-	-	-	-	-	-	0.643333	0.0936073	>0,9999	9.27875	9.04139	9.08636	-0.0384411	05:00:00	03:40:00.001000	04:40:00.001000
	Prulifloxacin	30	0.0916667	0.0083865	<0,0001	-	-	-	-	0.416	0.037	<0,0001	-	-	-	-	-	-	-	-	-	-	-	-	-	-	-	-	-	-	-	-	-	-	-	-
		10	0.0943333	0.00929157	<0,0001	7.9031	7.1761	7.1761	1.559	0.564	0.017	0.9189	-	-	-	-	0.0953333	0.0109697	<0,0001	=<4	=<4	=<4	4.88727	>=22:20	>=22:20	>=22:20	-	-	-	-	-	-	-	-	-	-
		5	0.0933333	0.00635085	<0,0001	8.4771	7.699	7.1761	1.193	0.549	0.032	0.2745	-	-	-	-	-	-	-	-	-	-	-	-	-	-	-	-	-	-	-	-	-	-	-	-
		2.5	0.108667	0.00650641	<0,0001	8.8451	8.2304	7.9031	0.651	0.57	0.024	0.9667	-	-	-	-	0.0936667	0.00929157	<0,0001	=<4	4.60206	=<4	4.68658	>=22:20	>=22:20	>=22:20	-	-	-	-	-	-	-	-	-	-
		1	0.198333	0.0251661	<0,0001	9.0414	9.0414	8.3979	0.15	0.586	0.028	>0,9999	-	-	-	-	-	-	-	-	-	-	-	-	-	-	-	-	-	-	-	-	-	-	-	-
		0.5	0.401	0.0288444	<0,0001	8.9031	8.301	8.3424	0.462	0.587	0.014	>0,9999	-	-	-	-	0.0933333	0.00665833	<0,0001	5.77815	6.60206	4.77815	3.16782	10:00:00	09:40:00.001000	10:19:59.988000	-	-	-	-	-	-	-	-	-	-
		0.25	0.515667	0.0193993	<0,0001	9.3222	8.8451	8.301	0.155	0.561	0.028	0.2293	-	-	-	-	-	-	-	-	-	-	-	-	-	-	-	-	-	-	-	-	-	-	-	-
		0.1	-	-	-	-	-	-	-	-	-	-	-	-	-	-	0.329	0.103015	0.0851	8.47712	8.47712	8.04139	0.555392	06:40:00.001000	06:19:59.999000	07:00:00	-	-	-	-	-	-	-	-	-	-
	Sitafloxacin	30	0.075	0.00458258	<0,0001	-	-	-	-	0.079	0.009	<0,0001	-	-	-	-	-	-	-	-	-	-	-	-	-	-	-	-	-	-	-	-	-	-	-	-
		10	0.0716667	0.00493288	<0,0001	4.9542	=<4	4.4771	4.5	0.321	0.026	<0,0001	6.27875	6.54407	5.07918	1.38302	0.0946667	0.00450925	<0,0001	5	4.60206	=<4	4.35325	12:40:00.012000	>=22:20	11:00:00	0.0946667	0.00450925	<0,0001	6.90849	6.61278	6.26951	2.50013	10:40:00.012000	10:00:00	10:00:00
		5	0.0783333	0.00602771	<0,0001	5.2553	4.699	4.7782	4.067	0.504	0.011	0.0003	6.30103	6.95424	5.74819	1.01587	-	-	-	-	-	-	-	-	-	-	-	-	-	-	-	-	-	-	-	-
		2.5	0.075	0.00781025	<0,0001	5.1761	4.4771	4.8451	4.145	0.539	0.014	0.0848	7	7.07918	7	0.323964	0.093	0.00556776	<0,0001	=<4	4.30103	=<4	4.78693	>=22:20	12:00:00	12:19:59.988000	0.0936667	0.0064291	<0,0001	6.81954	6.716	6.4133	2.44745	10:19:59.988000	09:00:00	09:19:59.999000
		1	0.0703333	0.00585947	<0,0001	6.2041	5.9031	5.301	3.175	0.556	0.007	0.0271	7.14613	7.11394	7.90309	-0.0373623	-	-	-	-	-	-	-	-	-	-	-	-	-	-	-	-	-	-	-	-
		0.5	0.0703333	0.00321455	<0,0001	7.2553	6.699	6.1461	2.277	0.574	0.017	0.9152	6.77815	7	8.20412	0.0229344	0.094	0.00458258	<0,0001	5.95424	4.90309	=<4	3.93483	09:40:00.001000	11:00:00	11:40:00.012000	0.138333	0.0271539	<0,0001	7.22272	7.83251	7.72428	1.50389	08:19:59.999000	06:40:00.001000	08:00:00
		0.25	0.081	0.002	<0,0001	8.415	7.6021	7.4314	1.161	0.58	0.006	0.9959	7	7.17609	8.27875	-0.13459	-	-	-	-	-	-	-	-	-	-	-	-	-	-	-	-	-	-	-	-
		0.1	-	-	-	-	-	-	-	-	-	-	-	-	-	-	0.145667	0.00680686	0.0005	7.69897	7.36173	7	1.5337	07:40:00.001000	07:40:00.001000	08:00:00	0.393	0.0801686	0.0198	8.60206	8.88081	8.76343	0.348294	05:19:59.999000	04:40:00.001000	05:40:00.001000
	Sparfloxacin	30	0.159	0.0130767	<0,0001	-	-	-	-	0.512	0.01	0.0032	-	-	-	-	-	-	-	-	-	-	-	-	-	-	-	-	-	-	-	-	-	-	-	-
		10	0.223	0.0130767	<0,0001	8.301	7.6021	7.7782	1.084	0.549	0.008	0.4222	-	-	-	-	0.0933333	0.00450925	<0,0001	=<4	=<4	=<4	4.88727	15:00:00	14:00:00	>=22:20	-	-	-	-	-	-	-	-	-	-
		5	0.519333	0.0418609	<0,0001	8.6021	8.3424	8.301	0.562	0.576	0.009	0.999	-	-	-	-	-	-	-	-	-	-	-	-	-	-	-	-	-	-	-	-	-	-	-	-
		2.5	0.605	0.0193132	0.9916	9.3802	8.4771	8.8451	0.077	0.586	0.009	>0,9999	-	-	-	-	0.104667	0.00737111	<0,0001	5.90309	6.8451	4.60206	3.10385	09:00:00	08:40:00.001000	09:00:00	-	-	-	-	-	-	-	-	-	-
		1	0.655667	0.0124231	0.9213	9.1139	8.301	8.7782	0.246	0.577	0.02	0.8712	-	-	-	-	-	-	-	-	-	-	-	-	-	-	-	-	-	-	-	-	-	-	-	-
		0.5	0.681667	0.0117189	0.082	9.1139	8.699	8.9542	0.055	0.586	0.007	>0,9999	-	-	-	-	0.302667	0.0426654	0.0013	8.11394	8	7.77815	0.923239	06:40:00.001000	06:40:00.001000	07:00:00	-	-	-	-	-	-	-	-	-	-
		0.25	0.678667	0.00650641	0.0002	8.9542	8.7782	8.4771	0.241	0.595	0.011	>0,9999	-	-	-	-	-	-	-	-	-	-	-	-	-	-	-	-	-	-	-	-	-	-	-	-
		0.1	-	-	-	-	-	-	-	-	-	-	-	-	-	-	0.551667	0.129187	>0,9999	8.60206	9.07918	8.17609	0.26816	06:00:00	05:40:00.001000	06:00:00	-	-	-	-	-	-	-	-	-	-
	Sarafloxacin	30	0.121333	0.0080829	<0,0001	-	-	-	-	0.289	0.013	<0,0001	-	-	-	-	-	-	-	-	-	-	-	-	-	-	-	-	-	-	-	-	-	-	-	-
		10	0.118333	0.0102632	<0,0001	7.2788	6.8451	6.3802	2.143	0.542	0.001	0.2269	6.69897	6.8451	7.44716	0.353283	0.0906667	0.00472582	<0,0001	=<4	=<4	=<4	4.88727	>=22:20	13:00:00	10:19:59.988000	0.338	0.0657799	<0,0001	8.4624	8.65321	8.38021	0.598454	06:00:00	05:40:00.001000	06:00:00
		5	0.148667	0.012741	<0,0001	7.4914	7.1761	7.0414	1.741	0.566	0.013	0.8879	6.90309	7.11394	8.04139	-0.00245061	-	-	-	-	-	-	-	-	-	-	-	-	-	-	-	-	-	-	-	-
		2.5	0.254667	0.0104083	<0,0001	8.3979	7.9031	7.3222	1.103	0.58	0.021	>0,9999	7.11394	7	7.90309	0.0113471	0.0903333	0.00665833	<0,0001	5.30103	5.17609	4.77815	3.80218	10:40:00.012000	10:40:00.012000	11:19:59.988000	0.356	0.0597746	0.0013	8.68124	8.91381	8	0.565376	05:19:59.999000	05:19:59.999000	05:40:00.001000
		1	0.549	0.00458258	0.011	9.1139	8.5315	8.1139	0.391	0.599	0.009	>0,9999	6.47712	7.14613	8.17609	0.0839114	-	-	-	-	-	-	-	-	-	-	-	-	-	-	-	-	-	-	-	-
		0.5	0.601	0.0101489	0.9771	9	8.9542	8.4624	0.172	0.593	0.014	>0,9999	6.77815	6.77815	8.11394	0.126943	0.16	0.006245	<0,0001	7.30103	6.60206	7.60206	1.71889	07:40:00.001000	07:19:59.999000	07:40:00.001000	0.532333	0.0370045	0.5248	8.86923	9.11059	8.91381	0.132516	05:00:00	04:40:00.001000	05:00:00
		0.25	0.646333	0.00757188	0.5955	9.301	8.4771	9.0792	0.025	0.599	0.002	>0,9999	7.07918	6.47712	8.27875	0.0720061	-	-	-	-	-	-	-	-	-	-	-	-	-	-	-	-	-	-	-	-
		0.1	-	-	-	-	-	-	-	-	-	-	-	-	-	-	0.543667	0.113949	0.9997	8.69897	8.90309	8.17609	0.294554	06:19:59.999000	05:40:00.001000	06:00:00	0.626667	0.058731	>0,9999	8.8451	8.90309	8.9345	0.202832	04:40:00.001000	04:19:59.999000	05:00:00
	Trovafloxacin	30	0.07	0.00264575	<0,0001	-	-	-	-	0.064	0.004	<0,0001	-	-	-	-	-	-	-	-	-	-	-	-	-	-	-	-	-	-	-	-	-	-	-	-
		10	0.0686667	0.00288675	<0,0001	6.4624	6.3222	6.3222	2.608	0.093	0.037	<0,0001	6.14613	6.41497	6.60206	0.962638	0.114667	0.0188237	<0,0001	7.30103	7.30103	7	1.68658	08:00:00	08:00:00	09:19:59.999000	-	-	-	-	-	-	-	-	-	-
		5	0.068	0.00173205	<0,0001	7.1461	6.699	6.7782	2.103	0.337	0.024	<0,0001	6.69897	6.76343	7.57978	0.336297	-	-	-	-	-	-	-	-	-	-	-	-	-	-	-	-	-	-	-	-
		2.5	0.0783333	0.00680686	<0,0001	7.2553	6.9031	7.1761	1.866	0.493	0.029	<0,0001	7.23045	6.44716	7.69897	0.224832	0.223	0.0767398	<0,0001	7.77815	7.95424	7.69897	1.07682	07:00:00	06:40:00.001000	08:00:00	-	-	-	-	-	-	-	-	-	-
		1	0.441	0.0286182	<0,0001	8.2553	8.2041	7.9542	0.839	0.553	0.008	0.0129	7.25527	6.74036	8.04139	0.00468172	-	-	-	-	-	-	-	-	-	-	-	-	-	-	-	-	-	-	-	-
		0.5	0.531667	0.0023094	0.0001	8.699	8.3617	8.2553	0.539	0.56	0.007	0.2497	7.14613	6.73239	8.14613	0.00880806	0.428667	0.143925	0.1326	7.95424	8.60206	7.95424	0.717089	06:19:59.999000	06:00:00	07:00:00	-	-	-	-	-	-	-	-	-	-
		0.25	0.578	0.0072111	0.0011	9.0414	8.4472	8.415	0.343	0.567	0.025	0.5045	7.14613	6.54407	8.07918	0.0938991	-	-	-	-	-	-	-	-	-	-	-	-	-	-	-	-	-	-	-	-
		0.1	-	-	-	-	-	-	-	-	-	-	-	-	-	-	0.556667	0.182626	>0,9999	8.69897	8.95424	8.30103	0.235857	06:00:00	05:40:00.001000	06:19:59.999000	-	-	-	-	-	-	-	-	-	-
	Tosufloxacin	30	0.083	0.00984886	<0,0001	-	-	-	-	0.157	0.011	<0,0001	-	-	-	-	-	-	-	-	-	-	-	-	-	-	-	-	-	-	-	-	-	-	-	-
		10	0.0763333	0.0109697	<0,0001	6.7782	5.3802	6.2041	2.856	0.376	0.037	<0,0001	6.59107	6.25527	7	0.734912	0.092	0.00793725	<0,0001	=<4	4.30103	=<4	4.78693	13:19:59.988000	>=22:20	>=22:20	0.257	0.0545619	<0,0001	8.53148	8.66276	8.03342	0.687841	06:40:00.001000	06:00:00	06:40:00.001000
		5	0.0793333	0.0100167	<0,0001	6.8451	6.2304	6.4771	2.46	0.54	0.018	0.0972	7.14613	6.69897	7.47712	0.242952	-	-	-	-	-	-	-	-	-	-	-	-	-	-	-	-	-	-	-	-
		2.5	0.0733333	0.00960902	<0,0001	7.0414	6.699	7	2.064	0.593	0.02	>0,9999	7.07918	6.51851	7.90309	0.18343	0.0936667	0.00550757	<0,0001	5.60206	5.60206	4.30103	3.71889	09:40:00.001000	10:19:59.988000	10:40:00.012000	0.361	0.10641	0.0017	8.57978	8.89763	8.24797	0.521933	06:19:59.999000	06:00:00	06:19:59.999000
		1	0.173667	0.0102144	<0,0001	8.301	7.8451	7.2304	1.185	0.607	0.005	0.9999	7.27875	6.34242	7.8451	0.194933	-	-	-	-	-	-	-	-	-	-	-	-	-	-	-	-	-	-	-	-
		0.5	0.535333	0.00971253	0.0003	8.6021	8.0414	8.0792	0.736	0.63	0.002	0.2952	7.07918	6	7.90309	0.356268	0.158	0.0177764	<0,0001	7.47712	7.90309	7.69897	1.19421	07:19:59.999000	07:19:59.999000	08:00:00	0.404	0.0721318	0.0082	8.6902	8.86923	8.74036	0.330464	05:40:00.001000	05:00:00	05:40:00.001000
		0.25	0.561667	0.00305505	<0,0001	8.4771	8.2788	8.4472	0.576	0.631	0.012	0.2386	7.34242	7	8	-0.0971163	-	-	-	-	-	-	-	-	-	-	-	-	-	-	-	-	-	-	-	-
		0.1	-	-	-	-	-	-	-	-	-	-	-	-	-	-	0.575	0.143816	>0,9999	8.47712	8.95424	8.60206	0.209463	06:00:00	05:40:00.001000	06:00:00	0.605667	0.0975004	0.9999	8.8451	9.30103	9.03342	0.0372104	05:00:00	03:40:00.001000	05:00:00
	Ulifloxacin	30	0.104333	0.0270062	<0,0001	-	-	-	-	0.114	0.034	<0,0001	-	-	-	-	-	-	-	-	-	-	-	-	-	-	-	-	-	-	-	-	-	-	-	-
		10	0.124667	0.00907377	<0,0001	8.0792	7.4914	7.3802	1.327	0.294	0.027	<0,0001	7	6.27875	7.04139	0.576976	0.0943333	0.0051316	<0,0001	4.77815	4.30103	=<4	4.52754	>=22:20	>=22:20	>=22:20	-	-	-	-	-	-	-	-	-	-
		5	0.111333	0.00404145	<0,0001	8.1139	7.6021	7.4771	1.246	0.479	0.01	<0,0001	7.23045	6.47712	7.07918	0.421441	-	-	-	-	-	-	-	-	-	-	-	-	-	-	-	-	-	-	-	-
		2.5	0.102	0.016	<0,0001	8.3617	7.7782	8	0.931	0.545	0.017	0.1721	7.07918	6.90309	7.27875	0.26335	0.0923333	0.00585947	<0,0001	5.30103	=<4	=<4	4.45359	>=22:20	>=22:20	13:00:00	-	-	-	-	-	-	-	-	-	-
		1	0.170333	0.00378594	<0,0001	9.1461	8.1761	8.1139	0.499	0.574	0.005	0.67	7.23045	6.90309	7.50515	0.137462	-	-	-	-	-	-	-	-	-	-	-	-	-	-	-	-	-	-	-	-
		0.5	0.337667	0.0720162	<0,0001	8.7782	8.3617	8	0.597	0.599	0.016	>0,9999	7.30103	6.69897	7.69897	0.117368	0.092	0.00608276	<0,0001	4.69897	5.20412	4.30103	4.15256	11:00:00	11:40:00.012000	11:40:00.012000	-	-	-	-	-	-	-	-	-	-
		0.25	0.526	0.0111355	<0,0001	9.2041	8.5441	8.4771	0.236	0.607	0.014	>0,9999	7.34242	6.60206	8.14613	-0.0131789	-	-	-	-	-	-	-	-	-	-	-	-	-	-	-	-	-	-	-	-
		0.1	-	-	-	-	-	-	-	-	-	-	-	-	-	-	0.216667	0.00896289	0.0047	8.07918	8.47712	7.95424	0.717089	07:19:59.999000	07:00:00	07:19:59.999000	-	-	-	-	-	-	-	-	-	-
	Ciprofloxacin	30	0.153333	0.0270617	<0,0001	-	-	-	-	0.164	0.017	<0,0001	-	-	-	-	-	-	-	-	-	-	-	-	-	-	-	-	-	-	-	-	-	-	-	-
		10	0.155667	0.0242143	<0,0001	8.2041	7.6021	7.3979	1.243	0.474	0.016	<0,0001	6.41497	6.50515	7.27875	0.617399	0.0973333	0.00776745	<0,0001	4.30103	=<4	=<4	4.78693	09:19:59.999000	>=22:20	>=22:20	-	-	-	-	-	-	-	-	-	-
		5	0.163	0.0165227	<0,0001	8.1139	7.6021	7.3617	1.285	0.541	0.014	0.1055	6.8451	6.60206	7.59107	0.337617	-	-	-	-	-	-	-	-	-	-	-	-	-	-	-	-	-	-	-	-
		2.5	0.216667	0.023029	<0,0001	8.4472	7.9031	7.415	1.056	0.567	0.011	0.9089	6.38021	6.95424	8.04139	0.225076	0.0966667	0.0061101	<0,0001	=<4	=<4	=<4	4.88727	18:00:00	17:19:59.988000	09:19:59.999000	-	-	-	-	-	-	-	-	-	-
		1	0.493333	0.00929157	<0,0001	9.2304	7.8451	7.3802	0.825	0.58	0.016	0.9734	6.60206	7.14613	8.20412	0.0329221	-	-	-	-	-	-	-	-	-	-	-	-	-	-	-	-	-	-	-	-
		0.5	0.569	0.007	0.0802	9.1761	9.0414	7.9031	0.27	0.569	0.004	0.6503	7	6.8451	8.25527	-0.0164323	0.107667	0.00665833	<0,0001	6.8451	6.95424	6.95424	1.96941	08:40:00.001000	08:19:59.999000	09:00:00	-	-	-	-	-	-	-	-	-	-
		0.25	0.597	0.0266271	0.1774	9.2553	8.9031	8.2041	0.19	0.584	0.006	>0,9999	6.60206	6.69897	8.38021	0.123278	-	-	-	-	-	-	-	-	-	-	-	-	-	-	-	-	-	-	-	-
		0.1	-	-	-	-	-	-	-	-	-	-	-	-	-	-	0.440667	0.133665	0.6091	8	8.95424	4.95424	1.58444	06:40:00.001000	05:40:00.001000	06:40:00.001000	-	-	-	-	-	-	-	-	-	-
	Clinafloxacin	30	0.123333	0.0170392	<0,0001	-	-	-	-	0.518	0.008	0.0082	-	-	-	-	-	-	-	-	-	-	-	-	-	-	-	-	-	-	-	-	-	-	-	-
		10	0.118667	0.0155671	<0,0001	6.1139	5.3424	5.1139	3.454	0.558	0.019	0.742	-	-	-	-	0.093	0.00781025	<0,0001	=<4	=<4	=<4	4.88727	>=22:20	>=22:20	10:19:59.988000	0.126	0.0236432	<0,0001	7.79239	7.81954	7.18184	1.49913	08:00:00	07:40:00.001000	08:40:00.001000
		5	0.120667	0.0115902	<0,0001	6.5441	6.3617	5.415	2.87	0.579	0.008	>0,9999	-	-	-	-	-	-	-	-	-	-	-	-	-	-	-	-	-	-	-	-	-	-	-	-
		2.5	0.139333	0.0132791	<0,0001	7.4624	6.5441	6.2304	2.232	0.581	0.018	>0,9999	-	-	-	-	0.0933333	0.0070946	<0,0001	5.30103	=<4	=<4	4.45359	>=22:20	>=22:20	>=22:20	0.153667	0.0165025	<0,0001	7.88649	7.99123	7.36173	1.35058	08:00:00	07:00:00	08:00:00
		1	0.342667	0.0665307	<0,0001	8.4624	7.4472	7.4914	1.177	0.572	0.026	0.5162	-	-	-	-	-	-	-	-	-	-	-	-	-	-	-	-	-	-	-	-	-	-	-	-
		0.5	0.561	0.00754983	0.0263	9.0792	8.1761	8	0.559	0.578	0.013	0.9874	-	-	-	-	0.0913333	0.00416333	<0,0001	6	=<4	5	3.88727	14:00:00	15:00:00	14:40:00.012000	0.280333	0.0466083	<0,0001	8.39794	8.5682	7.74819	0.858951	06:19:59.999000	06:00:00	06:40:00.001000
		0.25	0.62	0.003	>0,9999	9.0414	8.6021	8.6021	0.229	0.572	0.012	0.7626	-	-	-	-	-	-	-	-	-	-	-	-	-	-	-	-	-	-	-	-	-	-	-	-
		0.1	-	-	-	-	-	-	-	-	-	-	-	-	-	-	0.0976667	0.00503322	0.0001	5.77815	6.90309	5.90309	2.69249	09:00:00	09:00:00	09:40:00.001000	0.488667	0.0822456	0.3136	9.06446	9.27875	8.38021	0.189253	04:40:00.001000	04:19:59.999000	05:19:59.999000
	Difloxacin	30	0.0693333	0.00404145	<0,0001	-	-	-	-	0.158	0.01	<0,0001	-	-	-	-	-	-	-	-	-	-	-	-	-	-	-	-	-	-	-	-	-	-	-	-
		10	0.132667	0.0106927	<0,0001	7.4914	7.7782	7.4314	1.41	0.316	0.021	<0,0001	6	6.38021	6.66276	1.0027	0.115	0.0222711	<0,0001	6.90309	6.95424	5.90309	2.30046	08:00:00	08:40:00.001000	09:19:59.999000	0.370667	0.0780534	<0,0001	8.72428	8.49136	8.77085	0.434898	05:19:59.999000	05:00:00	05:40:00.001000
		5	0.473	0.00754983	<0,0001	8.5441	8.4771	8.0792	0.611	0.422	0.047	<0,0001	6.4624	6.53148	7.17609	0.627035	-	-	-	-	-	-	-	-	-	-	-	-	-	-	-	-	-	-	-	-
		2.5	0.543333	0.0130128	0.0003	9.1761	8	8.3222	0.478	0.499	0.02	0.0001	6.4624	6.8451	7.90309	0.280163	0.282333	0.0689952	<0,0001	8	8.14613	7.77815	0.912511	06:40:00.001000	06:40:00.001000	07:00:00	0.505667	0.0699452	0.3081	8.8451	9.06446	9.0607	0.106976	05:19:59.999000	04:40:00.001000	05:19:59.999000
		1	0.601333	0.00472582	0.9934	9.4624	9.3222	8.699	-0.184	0.567	0.013	0.2645	6.34242	7.04139	8.23045	0.145603	-	-	-	-	-	-	-	-	-	-	-	-	-	-	-	-	-	-	-	-
		0.5	0.615	0.0072111	>0,9999	9.1139	9.0414	8.5563	0.073	0.574	0.009	0.904	6.69897	6.60206	8.25527	0.164924	0.491333	0.138598	0.586	8.60206	8.8451	7.90309	0.437188	06:00:00	05:40:00.001000	06:19:59.999000	0.630333	0.0624286	>0,9999	8.87506	9.32222	8.57978	0.171373	04:40:00.001000	04:19:59.999000	05:00:00
		0.25	0.626667	0.00757188	>0,9999	9.4314	9.1761	9	-0.225	0.59	0.021	>0,9999	6.90309	7.07918	8.34242	-0.0912066	-	-	-	-	-	-	-	-	-	-	-	-	-	-	-	-	-	-	-	-
		0.1	-	-	-	-	-	-	-	-	-	-	-	-	-	-	0.571	0.174279	>0,9999	8.95424	9.20412	8.90309	-0.133213	06:00:00	05:19:59.999000	06:00:00	0.66	0.0743438	>0,9999	8.91908	9.25527	9.02119	0.031881	04:19:59.999000	04:00:00	05:00:00
	Danofloxacin	30	0.102	0.00793725	<0,0001	-	-	-	-	0.5	0.012	0.0004	-	-	-	-	-	-	-	-	-	-	-	-	-	-	-	-	-	-	-	-	-	-	-	-
		10	0.120667	0.00896289	<0,0001	8.0792	7.1761	7.301	1.459	0.531	0.002	0.0715	-	-	-	-	0.0906667	0.00602771	<0,0001	=<4	4.30103	=<4	4.78693	14:00:00	13:19:59.988000	13:19:59.988000	-	-	-	-	-	-	-	-	-	-
		5	0.191333	0.03073	<0,0001	8.3424	8.2304	7.4771	0.961	0.551	0.012	0.3323	-	-	-	-	-	-	-	-	-	-	-	-	-	-	-	-	-	-	-	-	-	-	-	-
		2.5	0.309333	0.0705998	<0,0001	8.5441	8.2788	7.9542	0.718	0.557	0.004	0.5271	-	-	-	-	0.102	0.00556776	<0,0001	6.8451	6.95424	5.90309	2.31979	08:40:00.001000	08:40:00.001000	09:00:00	-	-	-	-	-	-	-	-	-	-
		1	0.5	0.0232594	<0,0001	9.0414	8.4771	8.3617	0.351	0.563	0.017	0.1392	-	-	-	-	-	-	-	-	-	-	-	-	-	-	-	-	-	-	-	-	-	-	-	-
		0.5	0.526667	0.00971253	<0,0001	8.8451	8.6021	8.2304	0.418	0.549	0.013	0.0407	-	-	-	-	0.423667	0.142858	0.1144	8.47712	8.60206	8	0.527544	06:40:00.001000	06:00:00	06:40:00.001000	-	-	-	-	-	-	-	-	-	-
		0.25	0.562	0.0115326	<0,0001	8.8451	8.8451	8.9031	0.113	0.551	0.004	0.0433	-	-	-	-	-	-	-	-	-	-	-	-	-	-	-	-	-	-	-	-	-	-	-	-
		0.1	-	-	-	-	-	-	-	-	-	-	-	-	-	-	0.620667	0.167399	>0,9999	8.69897	9.32222	8.60206	0.0128545	06:00:00	05:00:00	06:00:00	-	-	-	-	-	-	-	-	-	-
	Enrofloxacin	30	0.0793333	0.0080829	<0,0001	-	-	-	-	0.327	0.031	<0,0001	-	-	-	-	-	-	-	-	-	-	-	-	-	-	-	-	-	-	-	-	-	-	-	-
		10	0.13	0.00754983	<0,0001	8.9031	7.9031	8.1761	0.65	0.52	0.007	0.0177	7.32222	6.5563	7.41497	0.252526	0.0916667	0.00472582	<0,0001	4.60206	4.30103	4.30103	4.4859	11:40:00.012000	12:19:59.988000	12:40:00.012000	-	-	-	-	-	-	-	-	-	-
		5	0.352333	0.0130512	<0,0001	9.2304	8.3802	8.2304	0.364	0.563	0.015	0.7629	6.60206	7.27875	8.20412	-0.0112866	-	-	-	-	-	-	-	-	-	-	-	-	-	-	-	-	-	-	-	-
		2.5	0.517667	0.00351188	<0,0001	9.3617	8.9542	8.415	0.067	0.574	0.004	0.9958	7.07918	6.90309	8.14613	-0.0257749	0.14	0.0219317	<0,0001	7.60206	7.23045	7.60206	1.40908	07:40:00.001000	08:00:00	08:00:00	-	-	-	-	-	-	-	-	-	-
		1	0.555667	0.0023094	0.0282	9.4771	9.2041	8.4771	-0.075	0.581	0.013	0.9838	7.11394	7.17609	8.32222	-0.18706	-	-	-	-	-	-	-	-	-	-	-	-	-	-	-	-	-	-	-	-
		0.5	0.585	0.003	0.447	9.2304	8.7782	8.9031	0.007	0.574	0.012	0.9152	6.95424	6.8451	8.41497	-0.0544133	0.434667	0.126619	0.1574	8	8.77815	7.95424	0.64314	06:19:59.999000	06:00:00	06:40:00.001000	-	-	-	-	-	-	-	-	-	-
		0.25	0.603667	0.00680686	0.5351	9.3222	9.1139	8.4771	0.006	0.561	0.003	0.2404	6.30103	7.07918	8.23045	0.146805	-	-	-	-	-	-	-	-	-	-	-	-	-	-	-	-	-	-	-	-
		0.1	-	-	-	-	-	-	-	-	-	-	-	-	-	-	0.620667	0.169063	>0,9999	8.47712	9.04139	8.23045	0.304283	06:00:00	05:00:00	05:40:00.001000	-	-	-	-	-	-	-	-	-	-
	Finafloxacin	30	0.0783333	0.00288675	<0,0001	-	-	-	-	0.08	0.003	<0,0001	-	-	-	-	-	-	-	-	-	-	-	-	-	-	-	-	-	-	-	-	-	-	-	-
		10	0.178333	0.00416333	<0,0001	7.4914	7.9542	8.0792	1.136	0.315	0.008	<0,0001	6.14613	6.11394	5.54407	1.41565	-	-	-	-	-	-	-	-	-	-	0.387	0.107699	0.0002	8.63347	8.99564	8.62325	0.346277	05:19:59.999000	04:40:00.001000	06:00:00
		5	0.532	0.00818535	<0,0001	8.3617	8.2304	8	0.78	0.435	0.05	<0,0001	6	6.30103	5.90309	1.28232	-	-	-	-	-	-	-	-	-	-	-	-	-	-	-	-	-	-	-	-
		2.5	0.579	0.00608276	0.1541	9.1761	9.0414	8.2304	0.161	0.517	0.031	0.0033	6.30103	6.69897	6.57978	0.823763	-	-	-	-	-	-	-	-	-	-	0.505667	0.1155	0.3081	8.81954	8.95424	8.81954	0.232618	05:00:00	04:19:59.999000	05:19:59.999000
		1	0.636333	0.00251661	>0,9999	9.3222	8.8451	8.699	0.022	0.583	0.008	0.9967	6.8451	6.34242	7.20412	0.553144	-	-	-	-	-	-	-	-	-	-	-	-	-	-	-	-	-	-	-	-
		0.5	0.634	0.00360555	>0,9999	9.2553	8.9031	8.8451	-0.024	0.591	0.01	>0,9999	7.11394	6.44716	7.69897	0.263668	-	-	-	-	-	-	-	-	-	-	0.617	0.0796994	>0,9999	8.85733	9.17609	9.08991	0.0559514	04:19:59.999000	04:19:59.999000	05:00:00
		0.25	0.623667	0.0061101	>0,9999	9.3222	8.6021	8.301	0.236	0.589	0.017	>0,9999	7.11394	6.23045	8	0.235561	-	-	-	-	-	-	-	-	-	-	-	-	-	-	-	-	-	-	-	-
		0.1	-	-	-	-	-	-	-	-	-	-	-	-	-	-	-	-	-	-	-	-	-	-	-	-	0.626333	0.0831885	>0,9999	8.81954	9.04139	8.98227	0.149325	04:40:00.001000	04:00:00	05:00:00
	Gatifloxacin	30	0.0696667	0.00404145	<0,0001	-	-	-	-	0.362	0.012	<0,0001	-	-	-	-	-	-	-	-	-	-	-	-	-	-	-	-	-	-	-	-	-	-	-	-
		10	0.0663333	0.00208167	<0,0001	6.0414	5.1461	5.1139	3.543	0.552	0.005	0.5236	-	-	-	-	0.0933333	0.00493288	<0,0001	=<4	4.47712	=<4	4.72823	>=22:20	11:00:00	12:40:00.012000	0.160333	0.0500233	<0,0001	8.6721	8.1271	7.65321	0.946256	07:19:59.999000	06:00:00	08:19:59.999000
		5	0.0683333	0.00208167	<0,0001	6.1761	5.3802	5.1761	3.4	0.572	0.004	0.9881	-	-	-	-	-	-	-	-	-	-	-	-	-	-	-	-	-	-	-	-	-	-	-	-
		2.5	0.0693333	0.00305505	<0,0001	6.5441	5.5052	6.1461	2.912	0.586	0.012	>0,9999	-	-	-	-	0.097	0.00608276	<0,0001	5.95424	5.30103	5.30103	3.3685	09:40:00.001000	09:40:00.001000	10:00:00	0.437333	0.0151438	0.0372	8.83885	8.77085	8.5682	0.371093	05:40:00.001000	04:40:00.001000	06:19:59.999000
		1	0.073	0.001	<0,0001	8.1139	7.2041	7.2304	1.461	0.595	0.007	>0,9999	-	-	-	-	-	-	-	-	-	-	-	-	-	-	-	-	-	-	-	-	-	-	-	-
		0.5	0.0833333	0.0132035	<0,0001	8.5315	7.6021	7.7782	1.007	0.588	0.01	>0,9999	-	-	-	-	0.215	0.0363868	<0,0001	7.69897	7.77815	4.60206	2.19421	07:00:00	07:00:00	07:19:59.999000	0.555	0.153	0.7699	9.41497	9.12057	8.87506	-0.0398085	04:40:00.001000	04:00:00	05:19:59.999000
		0.25	0.496	0.0212838	<0,0001	8.9031	8.0792	8.4771	0.491	0.581	0.011	0.9989	-	-	-	-	-	-	-	-	-	-	-	-	-	-	-	-	-	-	-	-	-	-	-	-
		0.1	-	-	-	-	-	-	-	-	-	-	-	-	-	-	0.442333	0.116316	0.6213	8.60206	8.95424	7.8451	0.420137	06:19:59.999000	06:00:00	06:40:00.001000	0.657333	0.134031	>0,9999	9.49136	9.25527	8.90849	-0.121312	04:19:59.999000	04:00:00	05:00:00
	Garenoxacin	30	0.0786667	0.00472582	<0,0001	-	-	-	-	0.138	0.028	<0,0001	-	-	-	-	-	-	-	-	-	-	-	-	-	-	-	-	-	-	-	-	-	-	-	-
		10	0.0676667	0.00550757	<0,0001	6.9031	6.9542	7.3424	1.911	0.454	0.021	<0,0001	6.95424	6.43136	7.41497	0.416831	0.116667	0.0102144	<0,0001	7.47712	7.30103	7	1.62789	08:00:00	08:00:00	08:40:00.001000	-	-	-	-	-	-	-	-	-	-
		5	0.122667	0.0100664	<0,0001	7.2553	7.5185	7.9031	1.418	0.539	0.013	0.0823	7.14613	7	7.62325	0.0938991	-	-	-	-	-	-	-	-	-	-	-	-	-	-	-	-	-	-	-	-
		2.5	0.290667	0.0262742	<0,0001	7.9031	8.2788	7.4771	1.091	0.567	0.031	0.9171	7.30103	6.47712	8.14613	0.0422651	0.211667	0.0136504	<0,0001	8.30103	8	7.69897	0.887271	07:19:59.999000	07:00:00	07:19:59.999000	-	-	-	-	-	-	-	-	-	-
		1	0.534	0.00888819	0.001	9.0414	8.7782	8.4914	0.207	0.59	0.02	>0,9999	7.23045	6.59107	8.07918	0.0501264	-	-	-	-	-	-	-	-	-	-	-	-	-	-	-	-	-	-	-	-
		0.5	0.580333	0.0147422	0.2925	9.1461	8.4771	8.4624	0.282	0.625	0.017	0.5574	7.27875	6.77815	7.90309	0.0303597	0.447667	0.113544	0.224	8.47712	8.69897	8.11394	0.457259	06:40:00.001000	06:00:00	06:19:59.999000	-	-	-	-	-	-	-	-	-	-
		0.25	0.587	0.002	0.0168	9.0414	8.9031	8.6021	0.128	0.608	0.008	>0,9999	7.11394	6	8.07918	0.285983	-	-	-	-	-	-	-	-	-	-	-	-	-	-	-	-	-	-	-	-
		0.1	-	-	-	-	-	-	-	-	-	-	-	-	-	-	0.562	0.130641	>0,9999	8	9.11394	8.47712	0.356916	06:00:00	05:19:59.999000	06:00:00	-	-	-	-	-	-	-	-	-	-
MACROLIDE	Josamycin	30	0.594	0.0422256	0.3344	-	-	-	-	0.596	0.017	>0,9999	-	-	-	-	-	-	-	-	-	-	-	-	-	-	-	-	-	-	-	-	-	-	-	-
		10	0.565667	0.0070946	0.0019	9.0414	8.6021	9	0.096	0.566	0.014	0.955	7.17609	6.60206	7.95424	0.106227	-	-	-	-	-	-	-	-	-	-	0.342333	0.106397	<0,0001	8.97313	9.43136	8.63347	0.0844076	06:00:00	05:00:00	06:00:00
		5	0.573667	0.0247857	0.0079	9.2788	8.699	8.4771	0.159	0.586	0.01	>0,9999	7.30103	6.47712	8.07918	0.0645807	-	-	-	-	-	-	-	-	-	-	-	-	-	-	-	-	-	-	-	-
		2.5	0.597	0.014	0.8132	8.9031	8.7782	8.4771	0.258	0.585	0.007	>0,9999	7.38021	7.11394	8.04139	-0.161491	-	-	-	-	-	-	-	-	-	-	0.358	0.0848705	0.0015	9.0086	9	8.69897	0.194538	06:00:00	05:00:00	06:00:00
		1	0.595	0.0209523	0.9174	9.3222	8.9031	8.699	0.003	0.592	0.004	>0,9999	7.11394	6.49136	7.77815	0.222539	-	-	-	-	-	-	-	-	-	-	-	-	-	-	-	-	-	-	-	-
		0.5	0.603667	0.0153731	0.9946	9.301	8.7782	8.6021	0.084	0.573	0.019	0.8795	7.17609	6.8451	8.20412	-0.0580783	-	-	-	-	-	-	-	-	-	-	0.375333	0.0979098	0.0024	8.82607	9.32222	8.81291	0.109992	06:00:00	05:00:00	05:40:00.001000
		0.25	0.613	0.0223383	0.9945	9.2788	8.4771	8.6021	0.191	0.582	0.021	0.9993	7.20412	6.36173	8	0.161742	-	-	-	-	-	-	-	-	-	-	-	-	-	-	-	-	-	-	-	-
		0.1	-	-	-	-	-	-	-	-	-	-	-	-	-	-	-	-	-	-	-	-	-	-	-	-	0.413333	0.115743	0.0391	8.86923	9.4624	8.86923	0.0301072	05:40:00.001000	04:40:00.001000	05:40:00.001000
	Midecamycin	30	0.279333	0.01861	<0,0001	-	-	-	-	0.41	0.03	<0,0001	-	-	-	-	-	-	-	-	-	-	-	-	-	-	-	-	-	-	-	-	-	-	-	-
		10	0.405333	0.0542617	<0,0001	9.301	8.4314	8.3979	0.267	0.573	0.003	0.9986	-	-	-	-	-	-	-	-	-	-	-	-	-	-	-	-	-	-	-	-	-	-	-	-
		5	0.476	0.0415812	<0,0001	9.1139	8.301	8.8451	0.224	0.591	0.005	>0,9999	-	-	-	-	-	-	-	-	-	-	-	-	-	-	-	-	-	-	-	-	-	-	-	-
		2.5	0.475667	0.0489524	<0,0001	9.2788	8.699	8.6021	0.117	0.597	0.021	>0,9999	-	-	-	-	-	-	-	-	-	-	-	-	-	-	-	-	-	-	-	-	-	-	-	-
		1	0.451667	0.0644851	<0,0001	9.2553	8.9542	8.8451	-0.041	0.593	0.031	>0,9999	-	-	-	-	-	-	-	-	-	-	-	-	-	-	-	-	-	-	-	-	-	-	-	-
		0.5	0.494333	0.012741	<0,0001	9.2304	7.7782	8.4771	0.482	0.591	0.012	>0,9999	-	-	-	-	-	-	-	-	-	-	-	-	-	-	-	-	-	-	-	-	-	-	-	-
		0.25	0.514333	0.00305505	<0,0001	9.2553	8.9542	8.7782	-0.019	0.577	0.019	0.965	-	-	-	-	-	-	-	-	-	-	-	-	-	-	-	-	-	-	-	-	-	-	-	-
		0.1	-	-	-	-	-	-	-	-	-	-	-	-	-	-	-	-	-	-	-	-	-	-	-	-	-	-	-	-	-	-	-	-	-	-
	Rosamicin	30	0.125	0.00984886	<0,0001	-	-	-	-	0.544	0.022	0.221	-	-	-	-	-	-	-	-	-	-	-	-	-	-	-	-	-	-	-	-	-	-	-	-
		10	0.178	0.0115326	<0,0001	9.0792	8.301	8.699	0.284	0.574	0.006	0.9989	-	-	-	-	0.147667	0.0158219	<0,0001	5.07918	9.17609	7.8451	1.52048	08:00:00	07:19:59.999000	08:00:00	-	-	-	-	-	-	-	-	-	-
		5	0.212	0.0147986	<0,0001	9.415	8.9542	8.9542	-0.131	0.583	0.005	>0,9999	-	-	-	-	-	-	-	-	-	-	-	-	-	-	-	-	-	-	-	-	-	-	-	-
		2.5	0.246667	0.0234592	<0,0001	9.415	8.8451	8.9542	-0.094	0.582	0.015	>0,9999	-	-	-	-	0.348333	0.115214	<0,0001	7.95424	9.07918	8	0.542796	07:00:00	06:19:59.999000	07:00:00	-	-	-	-	-	-	-	-	-	-
		1	0.333333	0.0150111	<0,0001	9.2304	9	9.1139	-0.137	0.585	0.008	0.9998	-	-	-	-	-	-	-	-	-	-	-	-	-	-	-	-	-	-	-	-	-	-	-	-
		0.5	0.473333	0.0793872	<0,0001	9.0792	8.6021	8.8451	0.135	0.607	0.005	>0,9999	-	-	-	-	0.588	0.170344	>0,9999	8.60206	9.17609	8.47712	0.135513	06:00:00	05:19:59.999000	06:00:00	-	-	-	-	-	-	-	-	-	-
		0.25	0.549	0.007	<0,0001	9	8	8.4771	0.485	0.611	0.009	0.9984	-	-	-	-	-	-	-	-	-	-	-	-	-	-	-	-	-	-	-	-	-	-	-	-
		0.1	-	-	-	-	-	-	-	-	-	-	-	-	-	-	0.624667	0.159594	>0,9999	8.8451	9.20412	8.30103	0.103855	05:40:00.001000	05:19:59.999000	06:00:00	-	-	-	-	-	-	-	-	-	-
	Solithromycin	30	0.0786667	0.0064291	<0,0001	-	-	-	-	0.446	0.066	<0,0001	-	-	-	-	-	-	-	-	-	-	-	-	-	-	-	-	-	-	-	-	-	-	-	-
		10	0.0846667	0.00750555	<0,0001	9.1461	8.9031	8.3424	0.18	0.468	0.041	<0,0001	7.23045	6.61278	7.60206	0.201927	0.0923333	0.00493288	<0,0001	=<4	4.47712	=<4	4.72823	12:00:00	12:00:00	13:19:59.988000	-	-	-	-	-	-	-	-	-	-
		5	0.0893333	0.00585947	<0,0001	8.7782	8.4771	8.4624	0.405	0.517	0.018	0.0031	7.07918	6.47712	7.61278	0.293996	-	-	-	-	-	-	-	-	-	-	-	-	-	-	-	-	-	-	-	-
		2.5	0.0886667	0.010504	<0,0001	9.415	8.301	8	0.405	0.542	0.033	0.1321	7.14613	6.30103	7.6721	0.310606	0.0963333	0.00550757	<0,0001	4.60206	4.8451	=<4	4.40488	11:00:00	09:40:00.001000	10:00:00	-	-	-	-	-	-	-	-	-	-
		1	0.166	0.0262869	<0,0001	9.3979	8.6021	8.1761	0.252	0.574	0.007	0.67	7.20412	6.47712	7.60206	0.255924	-	-	-	-	-	-	-	-	-	-	-	-	-	-	-	-	-	-	-	-
		0.5	0.270667	0.0233524	<0,0001	9.1461	8.4771	8.4624	0.282	0.58	0.02	0.9976	7.20412	6.60206	8	0.0816314	0.111333	0.0105987	<0,0001	4.47712	6.43136	=<4	3.91778	09:00:00	08:00:00	08:19:59.999000	-	-	-	-	-	-	-	-	-	-
		0.25	0.364333	0.0255799	<0,0001	9	9	8.9031	0.01	0.583	0.011	0.9998	7.17609	6.51851	7.90309	0.151126	-	-	-	-	-	-	-	-	-	-	-	-	-	-	-	-	-	-	-	-
		0.1	-	-	-	-	-	-	-	-	-	-	-	-	-	-	0.516667	0.097079	0.9884	8.77815	8.95424	7.90309	0.34211	06:19:59.999000	05:40:00.001000	05:40:00.001000	-	-	-	-	-	-	-	-	-	-
	Tylosin	30	0.392	0.0360971	<0,0001	-	-	-	-	0.651	0.013	0.151	-	-	-	-	-	-	-	-	-	-	-	-	-	-	-	-	-	-	-	-	-	-	-	-
		10	0.432	0.0170587	<0,0001	9.2304	8.6021	8.6021	0.166	0.595	0.006	>0,9999	-	-	-	-	-	-	-	-	-	-	-	-	-	-	0.276333	0.0905226	<0,0001	8.77815	8.93952	8.53148	0.347345	07:00:00	06:00:00	07:00:00
		5	0.559	0.0183576	0.0002	9.1139	9.0414	8.8451	-0.023	0.585	0.026	>0,9999	-	-	-	-	-	-	-	-	-	-	-	-	-	-	-	-	-	-	-	-	-	-	-	-
		2.5	0.573333	0.0246847	0.0713	9.2788	8.9031	8.4771	0.091	0.587	0.011	>0,9999	-	-	-	-	-	-	-	-	-	-	-	-	-	-	0.296	0.069217	<0,0001	8.70757	8.91908	8.96379	0.233582	06:40:00.001000	05:19:59.999000	07:00:00
		1	0.586333	0.0153731	0.6307	9.2553	8.8451	8.7782	0.018	0.59	0.02	>0,9999	-	-	-	-	-	-	-	-	-	-	-	-	-	-	-	-	-	-	-	-	-	-	-	-
		0.5	0.622333	0.022301	>0,9999	9.3222	9	8.699	-0.03	0.591	0.008	>0,9999	-	-	-	-	-	-	-	-	-	-	-	-	-	-	0.277667	0.0878996	<0,0001	8.66276	8.91908	8.716	0.331115	06:40:00.001000	05:40:00.001000	07:19:59.999000
		0.25	0.640667	0.0210079	0.9427	9.0414	8.699	8.7782	0.138	0.59	0.001	>0,9999	-	-	-	-	-	-	-	-	-	-	-	-	-	-	-	-	-	-	-	-	-	-	-	-
		0.1	-	-	-	-	-	-	-	-	-	-	-	-	-	-	-	-	-	-	-	-	-	-	-	-	0.258667	0.0592481	<0,0001	8.72428	8.89209	8.79934	0.291824	06:40:00.001000	05:19:59.999000	07:00:00
PLEUROMUTILIN	Valnemulin	30	0.198667	0.0011547	<0,0001	-	-	-	-	0.51	0.005	0.0022	-	-	-	-	-	-	-	-	-	-	-	-	-	-	-	-	-	-	-	-	-	-	-	-
		10	0.207	0.0101489	<0,0001	9.1139	8.4624	8.5441	0.271	0.512	0.009	0.0059	-	-	-	-	0.133333	0.0206478	<0,0001	5.11394	8.47712	7	2.02358	08:00:00	07:19:59.999000	08:19:59.999000	0.311667	0.0740563	<0,0001	8.90849	9.12057	8.27875	0.32779	06:19:59.999000	05:40:00.001000	06:40:00.001000
		5	0.243	0.0280535	<0,0001	8.9031	8.6021	8	0.476	0.539	0.002	0.0823	-	-	-	-	-	-	-	-	-	-	-	-	-	-	-	-	-	-	-	-	-	-	-	-
		2.5	0.259	0.0165227	<0,0001	9.2553	8.699	8.7782	0.067	0.542	0.009	0.1321	-	-	-	-	0.204	0.0343948	<0,0001	7.77815	9	7.8451	0.679521	07:19:59.999000	06:40:00.001000	07:19:59.999000	0.329667	0.0575702	0.0004	8.99564	9.19033	8.4624	0.214273	06:19:59.999000	05:19:59.999000	06:40:00.001000
		1	0.326667	0.0450148	<0,0001	9.3424	8.699	8.9542	-0.021	0.566	0.008	0.2371	-	-	-	-	-	-	-	-	-	-	-	-	-	-	-	-	-	-	-	-	-	-	-	-
		0.5	0.408333	0.0318172	<0,0001	9.301	8	8.3979	0.411	0.568	0.005	0.614	-	-	-	-	0.331	0.0814616	0.0042	8.60206	9.04139	7.90309	0.371757	07:00:00	06:19:59.999000	06:40:00.001000	0.337333	0.066335	0.0004	9.03342	9.07918	8.74036	0.146072	06:19:59.999000	05:40:00.001000	06:19:59.999000
		0.25	0.430333	0.0178979	<0,0001	9.2304	8.8451	9.1139	-0.086	0.567	0.002	0.5224	-	-	-	-	-	-	-	-	-	-	-	-	-	-	-	-	-	-	-	-	-	-	-	-
		0.1	-	-	-	-	-	-	-	-	-	-	-	-	-	-	0.439	0.094652	0.5969	8.77815	8.95424	7.90309	0.34211	06:19:59.999000	06:00:00	06:40:00.001000	0.321	0.0429302	0.0013	9.04922	9	8.96848	0.0911607	06:19:59.999000	05:19:59.999000	06:40:00.001000
RIFAMYCIN	Rifampicin	30	0.413	0.0153948	<0,0001	-	-	-	-	0.094	0.005	<0,0001	-	-	-	-	-	-	-	-	-	-	-	-	-	-	-	-	-	-	-	-	-	-	-	-
		10	0.489	0.025865	<0,0001	8.9031	8.3424	8.6021	0.361	0.106	0.005	<0,0001	7.27875	7	7.04139	0.243642	-	-	-	-	-	-	-	-	-	-	0.0866667	0.00251661	<0,0001	8.85733	9.00432	8.18752	0.414003	17:40:00.012000	17:00:00	20:19:59.988000
		5	0.518	0.0208087	<0,0001	9.0414	8.9031	8.4771	0.17	0.151	0.015	<0,0001	7.17609	6.49136	7.27875	0.368289	-	-	-	-	-	-	-	-	-	-	-	-	-	-	-	-	-	-	-	-
		2.5	0.566667	0.0170098	0.0254	8.699	8.699	8.7782	0.252	0.213	0.013	<0,0001	7.11394	6.51851	7.32222	0.365466	-	-	-	-	-	-	-	-	-	-	0.105333	0.00960902	<0,0001	8.85126	8.86332	8.3075	0.423035	08:40:00.001000	08:19:59.999000	09:00:00
		1	0.582667	0.00450925	0.4938	9.3222	9.1461	8.9542	-0.164	0.316	0.011	<0,0001	7.30103	6.47712	7.61278	0.220046	-	-	-	-	-	-	-	-	-	-	-	-	-	-	-	-	-	-	-	-
		0.5	0.598667	0.0195021	0.9424	9.2304	8.699	8.699	0.101	0.511	0.051	<0,0001	6.90309	6.53148	7.74819	0.289439	-	-	-	-	-	-	-	-	-	-	0.154333	0.00763763	<0,0001	8.93952	8.89763	8.5563	0.299245	07:00:00	07:00:00	07:40:00.001000
		0.25	0.615333	0.00723418	0.9998	9	8.6021	9.0414	0.096	0.586	0.012	>0,9999	6.47712	6.54407	7.716	0.437961	-	-	-	-	-	-	-	-	-	-	-	-	-	-	-	-	-	-	-	-
		0.1	-	-	-	-	-	-	-	-	-	-	-	-	-	-	-	-	-	-	-	-	-	-	-	-	0.229333	0.0412836	<0,0001	8.94939	8.74036	8.81954	0.260629	06:40:00.001000	06:19:59.999000	07:19:59.999000
	Rifabutin	30	0.606667	0.0325628	0.9547	-	-	-	-	0.401	0.015	<0,0001	-	-	-	-	-	-	-	=<4	=<4	=<4	-	-	-	-	-	-	-	-	-	-	-	-	-	-
		10	0.612333	0.0248261	0.9998	8.9031	8.1761	8.415	0.479	0.485	0.043	<0,0001	7.11394	6.95424	7.63347	0.116473	0.0926667	0.00723418	<0,0001	-	-	-	4.88727	12:19:59.988000	10:40:00.012000	12:00:00	0.0963333	0.0090185	<0,0001	8.77815	8.80618	8.75587	0.316992	11:19:59.988000	09:19:59.999000	08:40:00.001000
		5	0.604667	0.0145029	0.8911	9.0414	8.4472	9	0.148	0.497	0.022	<0,0001	6.47712	6.8451	7.4624	0.422152	-	-	-	4.47712	4.77815	=<4	-	-	-	-	-	-	-	-	-	-	-	-	-	-
		2.5	0.617	0.0137477	>0,9999	8.699	8.5052	8	0.576	0.521	0.042	0.0064	7.32222	6.8451	7.62325	0.0868361	0.109333	0.0187705	<0,0001	-	-	-	4.46885	09:00:00	08:00:00	09:00:00	0.13	0.0190788	<0,0001	8.76343	8.78533	8.64345	0.366324	08:19:59.999000	08:00:00	07:40:00.001000
		1	0.623	0.008544	>0,9999	9.3222	8.4771	8.301	0.277	0.555	0.006	0.025	6.95424	6.39794	7.68124	0.339217	-	-	-	8.30103	9.04139	8.8451	-	-	-	-	-	-	-	-	-	-	-	-	-	-
		0.5	0.633	0.006245	>0,9999	9.2304	8.5315	8.699	0.157	0.563	0.008	0.3506	7	6.77815	7.66276	0.203388	0.579	0.211	>0,9999	-	-	-	0.158097	06:19:59.999000	05:00:00	06:00:00	0.134667	0.0150111	<0,0001	8.86923	8.99564	8.07918	0.449045	08:00:00	08:00:00	07:40:00.001000
		0.25	0.656	0.002	0.1139	9	9	8.699	0.078	0.569	0.026	0.6147	6.95424	6.41497	7.95424	0.242538	-	-	-	8.47712	8.95424	7.77815	-	-	-	-	-	-	-	-	-	-	-	-	-	-
		0.1	-	-	-	-	-	-	-	-	-	-	-	-	-	-	0.637	0.233101	>0,9999	-	-	-	0.484099	05:40:00.001000	04:40:00.001000	06:00:00	0.129	0.0157162	<0,0001	8.83251	8.87506	8.76343	0.273395	08:19:59.999000	08:00:00	07:40:00.001000
	Rifapentine	30	0.527	0.0331512	<0,0001	-	-	-	-	0.112	0.02	<0,0001	-	-	-	-	-	-	-	-	-	-	-	-	-	-	-	-	-	-	-	-	-	-	-	-
		10	0.548667	0.0250067	<0,0001	9.1139	8.3617	8.2041	0.417	0.148	0.022	<0,0001	6.77815	7.04139	7.20412	0.34247	-	-	-	-	-	-	-	-	-	-	0.0913333	0.00152753	<0,0001	8.75587	8.47712	8.54407	0.504706	10:19:59.988000	11:19:59.988000	11:00:00
		5	0.557667	0.0176163	0.0001	9.2041	8.699	8.699	0.11	0.178	0.018	<0,0001	7.20412	6.8451	7.30103	0.233609	-	-	-	-	-	-	-	-	-	-	-	-	-	-	-	-	-	-	-	-
		2.5	0.580667	0.0257747	0.1895	9.1761	9.2041	8.8451	-0.098	0.232	0.034	<0,0001	7.07918	6.44716	7.49136	0.344458	-	-	-	-	-	-	-	-	-	-	0.115667	0.00723418	<0,0001	8.6721	8.74819	8.64345	0.409148	08:19:59.999000	08:00:00	08:19:59.999000
		1	0.589	0.0182483	0.7318	9.0792	8.6021	8.3424	0.303	0.379	0.019	<0,0001	6.77815	6.60206	7.61278	0.352693	-	-	-	-	-	-	-	-	-	-	-	-	-	-	-	-	-	-	-	-
		0.5	0.590667	0.0219621	0.6758	9.301	8.7782	8.3802	0.158	0.505	0.033	<0,0001	6.95424	6.69897	7.53148	0.288794	-	-	-	-	-	-	-	-	-	-	0.148667	0.0130512	<0,0001	8.73239	8.95424	8.49136	0.371062	08:00:00	07:19:59.999000	07:40:00.001000
		0.25	0.612	0.0277849	0.985	9.1139	8.301	8.415	0.367	0.548	0.008	0.0256	7	6.51851	7.61278	0.306592	-	-	-	-	-	-	-	-	-	-	-	-	-	-	-	-	-	-	-	-
		0.1	-	-	-	-	-	-	-	-	-	-	-	-	-	-	-	-	-	-	-	-	-	-	-	-	0.215333	0.0327159	<0,0001	8.70757	8.96848	8.65321	0.320639	07:19:59.999000	06:19:59.999000	07:00:00
	FCE-22250	30	0.346667	0.017673	<0,0001	-	-	-	-	0.134	0.024	<0,0001	-	-	-	-	-	-	-	-	-	-	-	-	-	-	-	-	-	-	-	-	-	-	-	-
		10	0.515333	0.0164418	<0,0001	9.5185	8.8451	8.7782	-0.07	0.206	0.037	<0,0001	6.95424	6.95424	7.53148	0.203703	-	-	-	-	-	-	-	-	-	-	0.092	0.007	<0,0001	8.97313	9.01703	8.94448	0.118846	10:00:00	10:00:00	10:00:00
		5	0.529	0.0221133	<0,0001	9.4771	8.9031	8.4314	0.04	0.299	0.02	<0,0001	6.77815	6.8451	7.78533	0.214165	-	-	-	-	-	-	-	-	-	-	-	-	-	-	-	-	-	-	-	-
		2.5	0.549	0.0101489	0.0009	9.415	8.9542	8.3424	0.073	0.418	0.039	<0,0001	6.8451	6.95424	7.8451	0.135545	-	-	-	-	-	-	-	-	-	-	0.178333	0.0197569	<0,0001	8.92942	8.93952	8.80618	0.205355	07:40:00.001000	07:00:00	07:19:59.999000
		1	0.568667	0.00907377	0.138	9.5563	9.1139	8.4314	-0.057	0.5	0.019	<0,0001	7.17609	7.25527	8	-0.126763	-	-	-	-	-	-	-	-	-	-	-	-	-	-	-	-	-	-	-	-
		0.5	0.587333	0.00929157	0.5378	9.5052	9.1761	8.301	-0.017	0.535	0.018	0.0023	6.8451	6.77815	8	0.142608	-	-	-	-	-	-	-	-	-	-	0.312333	0.0895563	0.0001	9.10721	9.01703	8.50515	0.220597	06:40:00.001000	06:00:00	06:40:00.001000
		0.25	0.613333	0.0085049	0.9963	9.301	8.8451	8.6021	0.061	0.566	0.011	0.4696	7.04139	7.17609	8.07918	-0.0818636	-	-	-	-	-	-	-	-	-	-	-	-	-	-	-	-	-	-	-	-
		0.1	-	-	-	-	-	-	-	-	-	-	-	-	-	-	-	-	-	-	-	-	-	-	-	-	0.461	0.157674	0.1596	9.50515	8.90309	9.03342	-0.0501603	06:19:59.999000	04:19:59.999000	05:40:00.001000
	* Bacterial loads in untreted controls for octenidine:
	E. coli in 1:4 CA-MHB (pH 7.4), average log10(CFU/ml): 9.183
	E. coli in 1:4 LPM (pH 5.5), average log10(CFU/ml): 7.568
	P. aeruginosa, average log10(CFU/ml): 9.384
	S. aureus, average log10(CFU/ml): 8.361
